# Supplementary material for: Passive degassing of lithospheric volatiles recorded in shallow young groundwater
Source: Nat Geosci. 2025 Jun 5;18(6):542–7. doi: 10.1038/s41561-025-01702-7 (PMC12158784; doi:10.1038/s41561-025-01702-7)
Supplement: Supplementary file 1 — Source data files for Figs. 1–4, Extended Data Figs. 1–5 and Extended Data Tables 1–3. [file 41561_2025_1702_MOESM1_ESM.xlsx]

## Sheet: Figure 1
Sample	3He/4He	4He/Ne	D40
CRB23-UI 3	1.0812	5.30612	0.35
CRB23-UI 4	1.04778	4.93827	0.38
CRB23-WSU 6	3.37212	9.79167	2.92
CRB23-Moscow 10	1.42057	5.88477	0.77
CRB23-Pullman 8	2.17458	4.84	0.92
CRB23-Moscow 6	1.70272	0.386111	0.03
CRB23-Pullman 7	1.33878	18.6555	3.18
CRB23-Moscow 9	1.34635	6.59919	0.82
CRB23-Hawkins Shallow	1.12895	5.38153	0.53
CRB23-WSU 7	2.35965	0.868852	-0.03
CRB23-Moscow 8	1.66123	6.20968	0.59
CRB23-Spillman Farm	2.2678	5.91093	1.27
CRB23-WSU 4	2.27184	1.51965	-0.01
CRB23-Elks Golf	0.243855	0.297183	-0.03
CRB23-Parker Farm	0.600312	4.02058	0.96
CRB23-Moscow 2	0.364873	16.6525	2.78
CRB23-Moscow 3	0.845343	3.65164	0.96

## Sheet: Figure 2
Sample	4He_xs	4He_xs err	3He_xs	3He_xs err	40Ar*	40Ar* err
CRB23-UI 3	1.25e-06	6.57e-09	1.87e-12	9.79e-15	1.52e-07	1.44e-08
CRB23-UI 4	1.15e-06	6.08e-09	1.66e-12	8.78e-15	1.66e-07	1.02e-08
CRB23-WSU 6	2.3e-06	1.18e-08	1.09e-11	5.48e-14	1.23e-06	1.01e-08
CRB23-Moscow 10	1.37e-06	7.21e-09	2.73e-12	1.41e-14	3.31e-07	1.01e-08
CRB23-Pullman 8	1.15e-06	6.13e-09	3.56e-12	1.82e-14	3.9e-07	9.95e-09
CRB23-Moscow 6	3.82e-08	9.05e-10	1.08e-16	1.14e-15	1.16e-08	1e-08
CRB23-Pullman 7	4.38e-06	2.22e-08	1.03e-11	5.21e-14	1.36e-06	1.04e-08
CRB23-Moscow 9	1.58e-06	8.23e-09	2.94e-12	1.52e-14	3.48e-07	9.92e-09
CRB23-Hawkins Shallow	1.28e-06	6.78e-09	2.41e-12	1.25e-14	2.32e-07	1.02e-08
CRB23-WSU 7	1.55e-07	1.3e-09	2.9e-14	1.17e-15	-1.32e-08	9.8e-09
CRB23-Moscow 8	1.48e-06	7.77e-09	2.32e-12	1.21e-14	2.55e-07	1.01e-08
CRB23-Spillman Farm	1.4e-06	7.34e-09	4.66e-12	2.38e-14	5.42e-07	1e-08
CRB23-WSU 4	2.94e-07	1.89e-09	4.41e-14	1.18e-15	-5.42e-09	9.33e-09
CRB23-Elks Golf	1.72e-08	9.41e-10	6.92e-15	1.27e-15	-1.58e-08	1.05e-08
CRB23-Parker Farm	9.2e-07	4.97e-09	2.98e-12	1.54e-14	4.04e-07	9.9e-09
CRB23-Moscow 2	3.87e-06	1.96e-08	8.92e-12	4.5e-14	1.19e-06	1.02e-08
CRB23-Moscow 3	8.33e-07	4.54e-09	2.71e-12	1.4e-14	4.04e-07	9.85e-09

## Sheet: Figure 3
	Data shown below in inner box are excess 40Ar concentrations for a given combination of porosity (top row) and release factor (leftmost column)
		Porosity (increasing to the right) ->
		0.08	0.0822222	0.0844444	0.0866667	0.0888889	0.0911111	0.0933333	0.0955556	0.0977778	0.1	0.102222	0.104444	0.106667	0.108889	0.111111	0.113333	0.115556	0.117778	0.12	0.122222	0.124444	0.126667	0.128889	0.131111	0.133333	0.135556	0.137778	0.14	0.142222	0.144444	0.146667	0.148889	0.151111	0.153333	0.155556	0.157778	0.16	0.162222	0.164444	0.166667	0.168889	0.171111	0.173333	0.175556	0.177778	0.18	0.182222	0.184444
<- Release factor (increasing downward)	0	0	0	0	0	0	0	0	0	0	0	0	0	0	0	0	0	0	0	0	0	0	0	0	0	0	0	0	0	0	0	0	0	0	0	0	0	0	0	0	0	0	0	0	0	0	0	0	0
	0.010101	5.89831e-10	5.72503e-10	5.56088e-10	5.40514e-10	5.25719e-10	5.11645e-10	4.98242e-10	4.85462e-10	4.73263e-10	4.61607e-10	4.50457e-10	4.39781e-10	4.29551e-10	4.19738e-10	4.10317e-10	4.01266e-10	3.92563e-10	3.84188e-10	3.76124e-10	3.68353e-10	3.60859e-10	3.53629e-10	3.46647e-10	3.39902e-10	3.33383e-10	3.27077e-10	3.20974e-10	3.15065e-10	3.09341e-10	3.03792e-10	2.98412e-10	2.93193e-10	2.88127e-10	2.83208e-10	2.78429e-10	2.73786e-10	2.69271e-10	2.64879e-10	2.60607e-10	2.56448e-10	2.52399e-10	2.48455e-10	2.44612e-10	2.40867e-10	2.37215e-10	2.33653e-10	2.30178e-10	2.26787e-10
	0.020202	1.17966e-09	1.14501e-09	1.11218e-09	1.08103e-09	1.05144e-09	1.02329e-09	9.96484e-10	9.70925e-10	9.46527e-10	9.23213e-10	9.00914e-10	8.79563e-10	8.59101e-10	8.39475e-10	8.20634e-10	8.02532e-10	7.85126e-10	7.68377e-10	7.52248e-10	7.36706e-10	7.21718e-10	7.07257e-10	6.93294e-10	6.79805e-10	6.66765e-10	6.54153e-10	6.41948e-10	6.3013e-10	6.18681e-10	6.07585e-10	5.96825e-10	5.86386e-10	5.76254e-10	5.66416e-10	5.56859e-10	5.47571e-10	5.38541e-10	5.29759e-10	5.21214e-10	5.12896e-10	5.04798e-10	4.9691e-10	4.89224e-10	4.81733e-10	4.74429e-10	4.67306e-10	4.60356e-10	4.53573e-10
	0.030303	1.76949e-09	1.71751e-09	1.66826e-09	1.62154e-09	1.57716e-09	1.53494e-09	1.49473e-09	1.45639e-09	1.41979e-09	1.38482e-09	1.35137e-09	1.31934e-09	1.28865e-09	1.25921e-09	1.23095e-09	1.2038e-09	1.17769e-09	1.15257e-09	1.12837e-09	1.10506e-09	1.08258e-09	1.06089e-09	1.03994e-09	1.01971e-09	1.00015e-09	9.8123e-10	9.62921e-10	9.45195e-10	9.28022e-10	9.11377e-10	8.95237e-10	8.79579e-10	8.64381e-10	8.49624e-10	8.35288e-10	8.21357e-10	8.07812e-10	7.94638e-10	7.8182e-10	7.69344e-10	7.57197e-10	7.45365e-10	7.33836e-10	7.226e-10	7.11644e-10	7.00958e-10	6.90534e-10	6.8036e-10
	0.040404	2.35932e-09	2.29001e-09	2.22435e-09	2.16206e-09	2.10287e-09	2.04658e-09	1.99297e-09	1.94185e-09	1.89305e-09	1.84643e-09	1.80183e-09	1.75913e-09	1.7182e-09	1.67895e-09	1.64127e-09	1.60506e-09	1.57025e-09	1.53675e-09	1.5045e-09	1.47341e-09	1.44344e-09	1.41451e-09	1.38659e-09	1.35961e-09	1.33353e-09	1.30831e-09	1.2839e-09	1.26026e-09	1.23736e-09	1.21517e-09	1.19365e-09	1.17277e-09	1.15251e-09	1.13283e-09	1.11372e-09	1.09514e-09	1.07708e-09	1.05952e-09	1.04243e-09	1.02579e-09	1.0096e-09	9.9382e-10	9.78448e-10	9.63466e-10	9.48858e-10	9.34611e-10	9.20711e-10	9.07147e-10
	0.0505051	2.94915e-09	2.86252e-09	2.78044e-09	2.70257e-09	2.62859e-09	2.55823e-09	2.49121e-09	2.42731e-09	2.36632e-09	2.30803e-09	2.25228e-09	2.19891e-09	2.14775e-09	2.09869e-09	2.05159e-09	2.00633e-09	1.96281e-09	1.92094e-09	1.88062e-09	1.84176e-09	1.8043e-09	1.76814e-09	1.73324e-09	1.69951e-09	1.66691e-09	1.63538e-09	1.60487e-09	1.57532e-09	1.5467e-09	1.51896e-09	1.49206e-09	1.46596e-09	1.44064e-09	1.41604e-09	1.39215e-09	1.36893e-09	1.34635e-09	1.3244e-09	1.30303e-09	1.28224e-09	1.26199e-09	1.24227e-09	1.22306e-09	1.20433e-09	1.18607e-09	1.16826e-09	1.15089e-09	1.13393e-09
	0.0606061	3.53898e-09	3.43502e-09	3.33653e-09	3.24308e-09	3.15431e-09	3.06987e-09	2.98945e-09	2.91277e-09	2.83958e-09	2.76964e-09	2.70274e-09	2.63869e-09	2.5773e-09	2.51843e-09	2.4619e-09	2.4076e-09	2.35538e-09	2.30513e-09	2.25674e-09	2.21012e-09	2.16516e-09	2.12177e-09	2.07988e-09	2.03941e-09	2.0003e-09	1.96246e-09	1.92584e-09	1.89039e-09	1.85604e-09	1.82275e-09	1.79047e-09	1.75916e-09	1.72876e-09	1.69925e-09	1.67058e-09	1.64271e-09	1.61562e-09	1.58928e-09	1.56364e-09	1.53869e-09	1.51439e-09	1.49073e-09	1.46767e-09	1.4452e-09	1.42329e-09	1.40192e-09	1.38107e-09	1.36072e-09
	0.0707071	4.12882e-09	4.00752e-09	3.89261e-09	3.7836e-09	3.68003e-09	3.58152e-09	3.4877e-09	3.39824e-09	3.31284e-09	3.23125e-09	3.1532e-09	3.07847e-09	3.00685e-09	2.93816e-09	2.87222e-09	2.80886e-09	2.74794e-09	2.68932e-09	2.63287e-09	2.57847e-09	2.52601e-09	2.4754e-09	2.42653e-09	2.37932e-09	2.33368e-09	2.28954e-09	2.24682e-09	2.20545e-09	2.16538e-09	2.12655e-09	2.08889e-09	2.05235e-09	2.01689e-09	1.98246e-09	1.94901e-09	1.9165e-09	1.88489e-09	1.85416e-09	1.82425e-09	1.79514e-09	1.76679e-09	1.73918e-09	1.71228e-09	1.68607e-09	1.6605e-09	1.63557e-09	1.61125e-09	1.58751e-09
	0.0808081	4.71865e-09	4.58003e-09	4.4487e-09	4.32411e-09	4.20575e-09	4.09316e-09	3.98594e-09	3.8837e-09	3.78611e-09	3.69285e-09	3.60365e-09	3.51825e-09	3.43641e-09	3.3579e-09	3.28254e-09	3.21013e-09	3.1405e-09	3.07351e-09	3.00899e-09	2.94682e-09	2.88687e-09	2.82903e-09	2.77318e-09	2.71922e-09	2.66706e-09	2.61661e-09	2.56779e-09	2.52052e-09	2.47472e-09	2.43034e-09	2.3873e-09	2.34554e-09	2.30502e-09	2.26566e-09	2.22744e-09	2.19028e-09	2.15416e-09	2.11903e-09	2.08485e-09	2.05159e-09	2.01919e-09	1.98764e-09	1.9569e-09	1.92693e-09	1.89772e-09	1.86922e-09	1.84142e-09	1.81429e-09
	0.0909091	5.30848e-09	5.15253e-09	5.00479e-09	4.86462e-09	4.73147e-09	4.60481e-09	4.48418e-09	4.36916e-09	4.25937e-09	4.15446e-09	4.05411e-09	3.95803e-09	3.86596e-09	3.77764e-09	3.69285e-09	3.61139e-09	3.53307e-09	3.4577e-09	3.38512e-09	3.31518e-09	3.24773e-09	3.18266e-09	3.11982e-09	3.05912e-09	3.00044e-09	2.94369e-09	2.88876e-09	2.83558e-09	2.78407e-09	2.73413e-09	2.68571e-09	2.63874e-09	2.59314e-09	2.54887e-09	2.50586e-09	2.46407e-09	2.42344e-09	2.38391e-09	2.34546e-09	2.30803e-09	2.27159e-09	2.23609e-09	2.20151e-09	2.1678e-09	2.13493e-09	2.10287e-09	2.0716e-09	2.04108e-09
	0.10101	5.89831e-09	5.72503e-09	5.56088e-09	5.40514e-09	5.25719e-09	5.11645e-09	4.98242e-09	4.85462e-09	4.73263e-09	4.61607e-09	4.50457e-09	4.39781e-09	4.29551e-09	4.19738e-09	4.10317e-09	4.01266e-09	3.92563e-09	3.84188e-09	3.76124e-09	3.68353e-09	3.60859e-09	3.53629e-09	3.46647e-09	3.39902e-09	3.33383e-09	3.27077e-09	3.20974e-09	3.15065e-09	3.09341e-09	3.03792e-09	2.98412e-09	2.93193e-09	2.88127e-09	2.83208e-09	2.78429e-09	2.73786e-09	2.69271e-09	2.64879e-09	2.60607e-09	2.56448e-09	2.52399e-09	2.48455e-09	2.44612e-09	2.40867e-09	2.37215e-09	2.33653e-09	2.30178e-09	2.26787e-09
	0.111111	6.48814e-09	6.29754e-09	6.11696e-09	5.94565e-09	5.78291e-09	5.6281e-09	5.48066e-09	5.34009e-09	5.2059e-09	5.07767e-09	4.95502e-09	4.83759e-09	4.72506e-09	4.61711e-09	4.51349e-09	4.41393e-09	4.31819e-09	4.22607e-09	4.13736e-09	4.05188e-09	3.96945e-09	3.88991e-09	3.81312e-09	3.73893e-09	3.66721e-09	3.59784e-09	3.53071e-09	3.46571e-09	3.40275e-09	3.34172e-09	3.28254e-09	3.22512e-09	3.1694e-09	3.11529e-09	3.06272e-09	3.01164e-09	2.96198e-09	2.91367e-09	2.86667e-09	2.82093e-09	2.77639e-09	2.733e-09	2.69073e-09	2.64953e-09	2.60936e-09	2.57018e-09	2.53196e-09	2.49465e-09
	0.121212	7.07797e-09	6.87004e-09	6.67305e-09	6.48617e-09	6.30862e-09	6.13974e-09	5.97891e-09	5.82555e-09	5.67916e-09	5.53928e-09	5.40548e-09	5.27738e-09	5.15461e-09	5.03685e-09	4.9238e-09	4.81519e-09	4.71076e-09	4.61026e-09	4.51349e-09	4.42023e-09	4.33031e-09	4.24354e-09	4.15977e-09	4.07883e-09	4.00059e-09	3.92492e-09	3.85169e-09	3.78078e-09	3.71209e-09	3.64551e-09	3.58095e-09	3.51832e-09	3.45752e-09	3.3985e-09	3.34115e-09	3.28543e-09	3.23125e-09	3.17855e-09	3.12728e-09	3.07738e-09	3.02879e-09	2.98146e-09	2.93535e-09	2.8904e-09	2.84657e-09	2.80383e-09	2.76213e-09	2.72144e-09
	0.131313	7.6678e-09	7.44254e-09	7.22914e-09	7.02668e-09	6.83434e-09	6.65139e-09	6.47715e-09	6.31101e-09	6.15242e-09	6.00089e-09	5.85594e-09	5.71716e-09	5.58416e-09	5.45659e-09	5.33412e-09	5.21646e-09	5.10332e-09	4.99445e-09	4.88961e-09	4.78859e-09	4.69117e-09	4.59717e-09	4.50641e-09	4.41873e-09	4.33397e-09	4.25199e-09	4.17266e-09	4.09584e-09	4.02143e-09	3.9493e-09	3.87936e-09	3.81151e-09	3.74565e-09	3.6817e-09	3.61958e-09	3.55921e-09	3.50052e-09	3.44343e-09	3.38789e-09	3.33383e-09	3.28119e-09	3.22991e-09	3.17996e-09	3.13126e-09	3.08379e-09	3.03749e-09	2.99231e-09	2.94823e-09
	0.141414	8.25763e-09	8.01504e-09	7.78523e-09	7.56719e-09	7.36006e-09	7.16304e-09	6.97539e-09	6.79647e-09	6.62569e-09	6.46249e-09	6.30639e-09	6.15694e-09	6.01371e-09	5.87633e-09	5.74444e-09	5.61772e-09	5.49588e-09	5.37864e-09	5.26574e-09	5.15694e-09	5.05203e-09	4.9508e-09	4.85306e-09	4.75863e-09	4.66736e-09	4.57907e-09	4.49363e-09	4.41091e-09	4.33077e-09	4.25309e-09	4.17777e-09	4.1047e-09	4.03378e-09	3.96491e-09	3.89801e-09	3.833e-09	3.76979e-09	3.70831e-09	3.64849e-09	3.59027e-09	3.53359e-09	3.47837e-09	3.42457e-09	3.37213e-09	3.321e-09	3.27114e-09	3.22249e-09	3.17501e-09
	0.151515	8.84746e-09	8.58755e-09	8.34131e-09	8.10771e-09	7.88578e-09	7.67468e-09	7.47363e-09	7.28194e-09	7.09895e-09	6.9241e-09	6.75685e-09	6.59672e-09	6.44326e-09	6.29606e-09	6.15476e-09	6.01899e-09	5.88844e-09	5.76283e-09	5.64186e-09	5.52529e-09	5.41289e-09	5.30443e-09	5.19971e-09	5.09854e-09	5.00074e-09	4.90615e-09	4.81461e-09	4.72597e-09	4.64011e-09	4.55689e-09	4.47619e-09	4.39789e-09	4.32191e-09	4.24812e-09	4.17644e-09	4.10678e-09	4.03906e-09	3.97319e-09	3.9091e-09	3.84672e-09	3.78598e-09	3.72682e-09	3.66918e-09	3.613e-09	3.55822e-09	3.50479e-09	3.45267e-09	3.4018e-09
	0.161616	9.43729e-09	9.16005e-09	8.8974e-09	8.64822e-09	8.4115e-09	8.18633e-09	7.97187e-09	7.7674e-09	7.57221e-09	7.38571e-09	7.20731e-09	7.0365e-09	6.87281e-09	6.7158e-09	6.56507e-09	6.42026e-09	6.28101e-09	6.14701e-09	6.01798e-09	5.89365e-09	5.77375e-09	5.65806e-09	5.54635e-09	5.43844e-09	5.33412e-09	5.23322e-09	5.13558e-09	5.04104e-09	4.94945e-09	4.86068e-09	4.7746e-09	4.69109e-09	4.61003e-09	4.53133e-09	4.45487e-09	4.38057e-09	4.30833e-09	4.23807e-09	4.16971e-09	4.10317e-09	4.03838e-09	3.97528e-09	3.91379e-09	3.85386e-09	3.79543e-09	3.73844e-09	3.68285e-09	3.62859e-09
	0.171717	1.00271e-08	9.73255e-09	9.45349e-09	9.18874e-09	8.93722e-09	8.69797e-09	8.47012e-09	8.25286e-09	8.04548e-09	7.84731e-09	7.65777e-09	7.47628e-09	7.30236e-09	7.13554e-09	6.97539e-09	6.82152e-09	6.67357e-09	6.5312e-09	6.39411e-09	6.262e-09	6.13461e-09	6.01168e-09	5.893e-09	5.77834e-09	5.6675e-09	5.5603e-09	5.45656e-09	5.3561e-09	5.25879e-09	5.16447e-09	5.07301e-09	4.98428e-09	4.89816e-09	4.81454e-09	4.7333e-09	4.65435e-09	4.5776e-09	4.50295e-09	4.43032e-09	4.35962e-09	4.29078e-09	4.22373e-09	4.15841e-09	4.09473e-09	4.03265e-09	3.9721e-09	3.91302e-09	3.85537e-09
	0.181818	1.0617e-08	1.03051e-08	1.00096e-08	9.72925e-09	9.46294e-09	9.20962e-09	8.96836e-09	8.73832e-09	8.51874e-09	8.30892e-09	8.10822e-09	7.91606e-09	7.73191e-09	7.55528e-09	7.38571e-09	7.22279e-09	7.06613e-09	6.91539e-09	6.77023e-09	6.63035e-09	6.49547e-09	6.36531e-09	6.23965e-09	6.11824e-09	6.00089e-09	5.88738e-09	5.77753e-09	5.67117e-09	5.56813e-09	5.46826e-09	5.37142e-09	5.27747e-09	5.18629e-09	5.09774e-09	5.01173e-09	4.92814e-09	4.84687e-09	4.76783e-09	4.69092e-09	4.61607e-09	4.54318e-09	4.47219e-09	4.40302e-09	4.3356e-09	4.26986e-09	4.20575e-09	4.1432e-09	4.08216e-09
	0.191919	1.12068e-08	1.08776e-08	1.05657e-08	1.02698e-08	9.98866e-09	9.72126e-09	9.4666e-09	9.22378e-09	8.99201e-09	8.77053e-09	8.55868e-09	8.35585e-09	8.16146e-09	7.97501e-09	7.79602e-09	7.62405e-09	7.4587e-09	7.29958e-09	7.14636e-09	6.9987e-09	6.85632e-09	6.71894e-09	6.5863e-09	6.45815e-09	6.33427e-09	6.21445e-09	6.0985e-09	5.98623e-09	5.87747e-09	5.77206e-09	5.66984e-09	5.57067e-09	5.47441e-09	5.38095e-09	5.29016e-09	5.20192e-09	5.11614e-09	5.03271e-09	4.95153e-09	4.87252e-09	4.79558e-09	4.72064e-09	4.64763e-09	4.57646e-09	4.50708e-09	4.4394e-09	4.37338e-09	4.30895e-09
	0.20202	1.17966e-08	1.14501e-08	1.11218e-08	1.08103e-08	1.05144e-08	1.02329e-08	9.96484e-09	9.70925e-09	9.46527e-09	9.23213e-09	9.00914e-09	8.79563e-09	8.59101e-09	8.39475e-09	8.20634e-09	8.02532e-09	7.85126e-09	7.68377e-09	7.52248e-09	7.36706e-09	7.21718e-09	7.07257e-09	6.93294e-09	6.79805e-09	6.66765e-09	6.54153e-09	6.41948e-09	6.3013e-09	6.18681e-09	6.07585e-09	5.96825e-09	5.86386e-09	5.76254e-09	5.66416e-09	5.56859e-09	5.47571e-09	5.38541e-09	5.29759e-09	5.21214e-09	5.12896e-09	5.04798e-09	4.9691e-09	4.89224e-09	4.81733e-09	4.74429e-09	4.67306e-09	4.60356e-09	4.53573e-09
	0.212121	1.23864e-08	1.20226e-08	1.16778e-08	1.13508e-08	1.10401e-08	1.07446e-08	1.04631e-08	1.01947e-08	9.93853e-09	9.69374e-09	9.45959e-09	9.23541e-09	9.02056e-09	8.81449e-09	8.61666e-09	8.42658e-09	8.24382e-09	8.06796e-09	7.8986e-09	7.73541e-09	7.57804e-09	7.4262e-09	7.27959e-09	7.13795e-09	7.00103e-09	6.86861e-09	6.74045e-09	6.61636e-09	6.49615e-09	6.37964e-09	6.26666e-09	6.15705e-09	6.05067e-09	5.94737e-09	5.84702e-09	5.7495e-09	5.65468e-09	5.56247e-09	5.47274e-09	5.38541e-09	5.30038e-09	5.21755e-09	5.13685e-09	5.0582e-09	4.98151e-09	4.90671e-09	4.83374e-09	4.76252e-09
	0.222222	1.29763e-08	1.25951e-08	1.22339e-08	1.18913e-08	1.15658e-08	1.12562e-08	1.09613e-08	1.06802e-08	1.04118e-08	1.01553e-08	9.91005e-09	9.67519e-09	9.45011e-09	9.23423e-09	9.02698e-09	8.82785e-09	8.63639e-09	8.45214e-09	8.27473e-09	8.10376e-09	7.9389e-09	7.77983e-09	7.62624e-09	7.47785e-09	7.33442e-09	7.19568e-09	7.06142e-09	6.93143e-09	6.80549e-09	6.68343e-09	6.56507e-09	6.45025e-09	6.3388e-09	6.23058e-09	6.12545e-09	6.02328e-09	5.92395e-09	5.82735e-09	5.73335e-09	5.64186e-09	5.55278e-09	5.46601e-09	5.38147e-09	5.29906e-09	5.21872e-09	5.14036e-09	5.06391e-09	4.98931e-09
	0.232323	1.35661e-08	1.31676e-08	1.279e-08	1.24318e-08	1.20915e-08	1.17678e-08	1.14596e-08	1.11656e-08	1.08851e-08	1.0617e-08	1.03605e-08	1.0115e-08	9.87967e-09	9.65396e-09	9.43729e-09	9.22912e-09	9.02895e-09	8.83633e-09	8.65085e-09	8.47211e-09	8.29976e-09	8.13346e-09	7.97289e-09	7.81776e-09	7.6678e-09	7.52276e-09	7.3824e-09	7.24649e-09	7.11483e-09	6.98723e-09	6.86349e-09	6.74344e-09	6.62692e-09	6.51378e-09	6.40388e-09	6.29707e-09	6.19322e-09	6.09222e-09	5.99396e-09	5.89831e-09	5.80518e-09	5.71446e-09	5.62608e-09	5.53993e-09	5.45593e-09	5.37401e-09	5.29409e-09	5.21609e-09
	0.242424	1.41559e-08	1.37401e-08	1.33461e-08	1.29723e-08	1.26172e-08	1.22795e-08	1.19578e-08	1.16511e-08	1.13583e-08	1.10786e-08	1.0811e-08	1.05548e-08	1.03092e-08	1.00737e-08	9.84761e-09	9.63038e-09	9.42151e-09	9.22052e-09	9.02698e-09	8.84047e-09	8.66062e-09	8.48708e-09	8.31953e-09	8.15766e-09	8.00118e-09	7.84984e-09	7.70337e-09	7.56156e-09	7.42417e-09	7.29102e-09	7.1619e-09	7.03663e-09	6.91505e-09	6.79699e-09	6.68231e-09	6.57085e-09	6.46249e-09	6.3571e-09	6.25456e-09	6.15476e-09	6.05758e-09	5.96292e-09	5.87069e-09	5.7808e-09	5.69315e-09	5.60767e-09	5.52427e-09	5.44288e-09
	0.252525	1.47458e-08	1.43126e-08	1.39022e-08	1.35128e-08	1.3143e-08	1.27911e-08	1.24561e-08	1.21366e-08	1.18316e-08	1.15402e-08	1.12614e-08	1.09945e-08	1.07388e-08	1.04934e-08	1.02579e-08	1.00316e-08	9.81407e-09	9.60471e-09	9.4031e-09	9.20882e-09	9.02148e-09	8.84071e-09	8.66618e-09	8.49756e-09	8.33457e-09	8.17691e-09	8.02435e-09	7.87662e-09	7.73351e-09	7.59481e-09	7.46031e-09	7.32982e-09	7.20318e-09	7.0802e-09	6.96074e-09	6.84464e-09	6.73176e-09	6.62198e-09	6.51517e-09	6.4112e-09	6.30997e-09	6.21137e-09	6.1153e-09	6.02166e-09	5.93036e-09	5.84132e-09	5.75445e-09	5.66967e-09
	0.262626	1.53356e-08	1.48851e-08	1.44583e-08	1.40534e-08	1.36687e-08	1.33028e-08	1.29543e-08	1.2622e-08	1.23048e-08	1.20018e-08	1.17119e-08	1.14343e-08	1.11683e-08	1.09132e-08	1.06682e-08	1.04329e-08	1.02066e-08	9.9889e-09	9.77922e-09	9.57717e-09	9.38234e-09	9.19434e-09	9.01283e-09	8.83746e-09	8.66795e-09	8.50399e-09	8.34532e-09	8.19169e-09	8.04286e-09	7.8986e-09	7.75872e-09	7.62302e-09	7.4913e-09	7.36341e-09	7.23917e-09	7.11842e-09	7.00103e-09	6.88686e-09	6.77578e-09	6.66765e-09	6.56237e-09	6.45983e-09	6.35991e-09	6.26253e-09	6.16758e-09	6.07497e-09	5.98462e-09	5.89645e-09
	0.272727	1.59254e-08	1.54576e-08	1.50144e-08	1.45939e-08	1.41944e-08	1.38144e-08	1.34525e-08	1.31075e-08	1.27781e-08	1.24634e-08	1.21623e-08	1.18741e-08	1.15979e-08	1.13329e-08	1.10786e-08	1.08342e-08	1.05992e-08	1.03731e-08	1.01553e-08	9.94553e-09	9.7432e-09	9.54797e-09	9.35947e-09	9.17737e-09	9.00133e-09	8.83107e-09	8.66629e-09	8.50675e-09	8.3522e-09	8.2024e-09	8.05714e-09	7.91621e-09	7.77943e-09	7.64662e-09	7.51759e-09	7.39221e-09	7.27031e-09	7.15174e-09	7.03638e-09	6.9241e-09	6.81477e-09	6.70828e-09	6.60453e-09	6.5034e-09	6.40479e-09	6.30862e-09	6.2148e-09	6.12324e-09
	0.282828	1.65153e-08	1.60301e-08	1.55705e-08	1.51344e-08	1.47201e-08	1.43261e-08	1.39508e-08	1.35929e-08	1.32514e-08	1.2925e-08	1.26128e-08	1.23139e-08	1.20274e-08	1.17527e-08	1.14889e-08	1.12354e-08	1.09918e-08	1.07573e-08	1.05315e-08	1.03139e-08	1.01041e-08	9.9016e-09	9.70612e-09	9.51727e-09	9.33471e-09	9.15814e-09	8.98727e-09	8.82182e-09	8.66154e-09	8.50619e-09	8.35555e-09	8.2094e-09	8.06756e-09	7.92982e-09	7.79602e-09	7.66599e-09	7.53958e-09	7.41662e-09	7.29699e-09	7.18055e-09	7.06717e-09	6.95674e-09	6.84914e-09	6.74426e-09	6.64201e-09	6.54228e-09	6.44498e-09	6.35003e-09
	0.292929	1.71051e-08	1.66026e-08	1.61265e-08	1.56749e-08	1.52458e-08	1.48377e-08	1.4449e-08	1.40784e-08	1.37246e-08	1.33866e-08	1.30632e-08	1.27537e-08	1.2457e-08	1.21724e-08	1.18992e-08	1.16367e-08	1.13843e-08	1.11415e-08	1.09076e-08	1.06822e-08	1.04649e-08	1.02552e-08	1.00528e-08	9.85717e-09	9.6681e-09	9.48522e-09	9.30824e-09	9.13688e-09	8.97088e-09	8.80998e-09	8.65396e-09	8.5026e-09	8.35568e-09	8.21303e-09	8.07445e-09	7.93978e-09	7.80885e-09	7.6815e-09	7.5576e-09	7.437e-09	7.31957e-09	7.20519e-09	7.09375e-09	6.98513e-09	6.87922e-09	6.77593e-09	6.67516e-09	6.57681e-09
	0.30303	1.76949e-08	1.71751e-08	1.66826e-08	1.62154e-08	1.57716e-08	1.53494e-08	1.49473e-08	1.45639e-08	1.41979e-08	1.38482e-08	1.35137e-08	1.31934e-08	1.28865e-08	1.25921e-08	1.23095e-08	1.2038e-08	1.17769e-08	1.15257e-08	1.12837e-08	1.10506e-08	1.08258e-08	1.06089e-08	1.03994e-08	1.01971e-08	1.00015e-08	9.8123e-09	9.62921e-09	9.45195e-09	9.28022e-09	9.11377e-09	8.95237e-09	8.79579e-09	8.64381e-09	8.49624e-09	8.35288e-09	8.21357e-09	8.07812e-09	7.94638e-09	7.8182e-09	7.69344e-09	7.57197e-09	7.45365e-09	7.33836e-09	7.226e-09	7.11644e-09	7.00958e-09	6.90534e-09	6.8036e-09
	0.313131	1.82848e-08	1.77476e-08	1.72387e-08	1.67559e-08	1.62973e-08	1.5861e-08	1.54455e-08	1.50493e-08	1.46712e-08	1.43098e-08	1.39642e-08	1.36332e-08	1.33161e-08	1.30119e-08	1.27198e-08	1.24392e-08	1.21695e-08	1.19098e-08	1.16598e-08	1.14189e-08	1.11866e-08	1.09625e-08	1.07461e-08	1.0537e-08	1.03349e-08	1.01394e-08	9.95019e-09	9.76701e-09	9.58956e-09	9.41757e-09	9.25078e-09	9.08898e-09	8.93194e-09	8.77945e-09	8.63131e-09	8.48735e-09	8.34739e-09	8.21126e-09	8.07881e-09	7.94989e-09	7.82437e-09	7.7021e-09	7.58297e-09	7.46686e-09	7.35365e-09	7.24324e-09	7.13551e-09	7.03039e-09
	0.323232	1.88746e-08	1.83201e-08	1.77948e-08	1.72964e-08	1.6823e-08	1.63727e-08	1.59437e-08	1.55348e-08	1.51444e-08	1.47714e-08	1.44146e-08	1.4073e-08	1.37456e-08	1.34316e-08	1.31301e-08	1.28405e-08	1.2562e-08	1.2294e-08	1.2036e-08	1.17873e-08	1.15475e-08	1.13161e-08	1.10927e-08	1.08769e-08	1.06682e-08	1.04664e-08	1.02712e-08	1.00821e-08	9.8989e-09	9.72136e-09	9.5492e-09	9.38218e-09	9.22007e-09	9.06266e-09	8.90974e-09	8.76114e-09	8.61666e-09	8.47614e-09	8.33942e-09	8.20634e-09	8.07677e-09	7.95056e-09	7.82759e-09	7.70773e-09	7.59087e-09	7.47689e-09	7.36569e-09	7.25717e-09
	0.333333	1.94644e-08	1.88926e-08	1.83509e-08	1.7837e-08	1.73487e-08	1.68843e-08	1.6442e-08	1.60203e-08	1.56177e-08	1.5233e-08	1.48651e-08	1.45128e-08	1.41752e-08	1.38513e-08	1.35405e-08	1.32418e-08	1.29546e-08	1.26782e-08	1.24121e-08	1.21556e-08	1.19084e-08	1.16697e-08	1.14394e-08	1.12168e-08	1.10016e-08	1.07935e-08	1.05921e-08	1.03971e-08	1.02082e-08	1.00252e-08	9.84761e-09	9.67537e-09	9.50819e-09	9.34586e-09	9.18817e-09	9.03492e-09	8.88593e-09	8.74102e-09	8.60002e-09	8.46279e-09	8.32917e-09	8.19901e-09	8.0722e-09	7.94859e-09	7.82808e-09	7.71054e-09	7.59587e-09	7.48396e-09
	0.343434	2.00542e-08	1.94651e-08	1.8907e-08	1.83775e-08	1.78744e-08	1.73959e-08	1.69402e-08	1.65057e-08	1.6091e-08	1.56946e-08	1.53155e-08	1.49526e-08	1.46047e-08	1.42711e-08	1.39508e-08	1.3643e-08	1.33471e-08	1.30624e-08	1.27882e-08	1.2524e-08	1.22692e-08	1.20234e-08	1.1786e-08	1.15567e-08	1.1335e-08	1.11206e-08	1.09131e-08	1.07122e-08	1.05176e-08	1.03289e-08	1.0146e-08	9.96856e-09	9.79632e-09	9.62907e-09	9.4666e-09	9.30871e-09	9.1552e-09	9.0059e-09	8.86063e-09	8.71924e-09	8.58157e-09	8.44747e-09	8.31681e-09	8.18946e-09	8.06529e-09	7.94419e-09	7.82605e-09	7.71075e-09
	0.353535	2.06441e-08	2.00376e-08	1.94631e-08	1.8918e-08	1.84002e-08	1.79076e-08	1.74385e-08	1.69912e-08	1.65642e-08	1.61562e-08	1.5766e-08	1.53923e-08	1.50343e-08	1.46908e-08	1.43611e-08	1.40443e-08	1.37397e-08	1.34466e-08	1.31643e-08	1.28923e-08	1.26301e-08	1.2377e-08	1.21327e-08	1.18966e-08	1.16684e-08	1.14477e-08	1.12341e-08	1.10273e-08	1.08269e-08	1.06327e-08	1.04444e-08	1.02618e-08	1.00844e-08	9.91228e-09	9.74503e-09	9.58249e-09	9.42447e-09	9.27078e-09	9.12124e-09	8.97569e-09	8.83396e-09	8.69592e-09	8.56142e-09	8.43033e-09	8.30251e-09	8.17785e-09	8.05623e-09	7.93753e-09
	0.363636	2.12339e-08	2.06101e-08	2.00192e-08	1.94585e-08	1.89259e-08	1.84192e-08	1.79367e-08	1.74766e-08	1.70375e-08	1.66178e-08	1.62164e-08	1.58321e-08	1.54638e-08	1.51106e-08	1.47714e-08	1.44456e-08	1.41323e-08	1.38308e-08	1.35405e-08	1.32607e-08	1.29909e-08	1.27306e-08	1.24793e-08	1.22365e-08	1.20018e-08	1.17748e-08	1.15551e-08	1.13423e-08	1.11363e-08	1.09365e-08	1.07428e-08	1.05549e-08	1.03726e-08	1.01955e-08	1.00235e-08	9.85628e-09	9.69374e-09	9.53566e-09	9.38184e-09	9.23213e-09	9.08636e-09	8.94438e-09	8.80604e-09	8.67119e-09	8.53972e-09	8.4115e-09	8.2864e-09	8.16432e-09
	0.373737	2.18237e-08	2.11826e-08	2.05752e-08	1.9999e-08	1.94516e-08	1.89309e-08	1.8435e-08	1.79621e-08	1.75107e-08	1.70794e-08	1.66669e-08	1.62719e-08	1.58934e-08	1.55303e-08	1.51817e-08	1.48468e-08	1.45248e-08	1.4215e-08	1.39166e-08	1.36291e-08	1.33518e-08	1.30843e-08	1.28259e-08	1.25764e-08	1.23352e-08	1.21018e-08	1.1876e-08	1.16574e-08	1.14456e-08	1.12403e-08	1.10413e-08	1.08481e-08	1.06607e-08	1.04787e-08	1.03019e-08	1.01301e-08	9.96301e-09	9.80054e-09	9.64245e-09	9.48858e-09	9.33876e-09	9.19283e-09	9.05065e-09	8.91206e-09	8.77694e-09	8.64515e-09	8.51658e-09	8.39111e-09
	0.383838	2.24136e-08	2.17551e-08	2.11313e-08	2.05395e-08	1.99773e-08	1.94425e-08	1.89332e-08	1.84476e-08	1.7984e-08	1.75411e-08	1.71174e-08	1.67117e-08	1.63229e-08	1.595e-08	1.5592e-08	1.52481e-08	1.49174e-08	1.45992e-08	1.42927e-08	1.39974e-08	1.37126e-08	1.34379e-08	1.31726e-08	1.29163e-08	1.26685e-08	1.24289e-08	1.2197e-08	1.19725e-08	1.17549e-08	1.15441e-08	1.13397e-08	1.11413e-08	1.09488e-08	1.07619e-08	1.05803e-08	1.04038e-08	1.02323e-08	1.00654e-08	9.90306e-09	9.74503e-09	9.59116e-09	9.44129e-09	9.29526e-09	9.15293e-09	9.01415e-09	8.87881e-09	8.74676e-09	8.61789e-09
	0.393939	2.30034e-08	2.23276e-08	2.16874e-08	2.108e-08	2.0503e-08	1.99542e-08	1.94314e-08	1.8933e-08	1.84573e-08	1.80027e-08	1.75678e-08	1.71515e-08	1.67525e-08	1.63698e-08	1.60024e-08	1.56494e-08	1.531e-08	1.49833e-08	1.46688e-08	1.43658e-08	1.40735e-08	1.37915e-08	1.35192e-08	1.32562e-08	1.30019e-08	1.2756e-08	1.2518e-08	1.22875e-08	1.20643e-08	1.18479e-08	1.16381e-08	1.14345e-08	1.1237e-08	1.10451e-08	1.08587e-08	1.06776e-08	1.05016e-08	1.03303e-08	1.01637e-08	1.00015e-08	9.84356e-09	9.68974e-09	9.53987e-09	9.39379e-09	9.25137e-09	9.11246e-09	8.97694e-09	8.84468e-09
	0.40404	2.35932e-08	2.29001e-08	2.22435e-08	2.16206e-08	2.10287e-08	2.04658e-08	1.99297e-08	1.94185e-08	1.89305e-08	1.84643e-08	1.80183e-08	1.75913e-08	1.7182e-08	1.67895e-08	1.64127e-08	1.60506e-08	1.57025e-08	1.53675e-08	1.5045e-08	1.47341e-08	1.44344e-08	1.41451e-08	1.38659e-08	1.35961e-08	1.33353e-08	1.30831e-08	1.2839e-08	1.26026e-08	1.23736e-08	1.21517e-08	1.19365e-08	1.17277e-08	1.15251e-08	1.13283e-08	1.11372e-08	1.09514e-08	1.07708e-08	1.05952e-08	1.04243e-08	1.02579e-08	1.0096e-08	9.9382e-09	9.78448e-09	9.63466e-09	9.48858e-09	9.34611e-09	9.20711e-09	9.07147e-09
	0.414141	2.41831e-08	2.34726e-08	2.27996e-08	2.21611e-08	2.15545e-08	2.09775e-08	2.04279e-08	1.9904e-08	1.94038e-08	1.89259e-08	1.84687e-08	1.8031e-08	1.76116e-08	1.72092e-08	1.6823e-08	1.64519e-08	1.60951e-08	1.57517e-08	1.54211e-08	1.51025e-08	1.47952e-08	1.44988e-08	1.42125e-08	1.3936e-08	1.36687e-08	1.34101e-08	1.31599e-08	1.29177e-08	1.2683e-08	1.24555e-08	1.22349e-08	1.20209e-08	1.18132e-08	1.16115e-08	1.14156e-08	1.12252e-08	1.10401e-08	1.08601e-08	1.06849e-08	1.05144e-08	1.03484e-08	1.01867e-08	1.00291e-08	9.87553e-09	9.7258e-09	9.57976e-09	9.43729e-09	9.29825e-09
	0.424242	2.47729e-08	2.40451e-08	2.33557e-08	2.27016e-08	2.20802e-08	2.14891e-08	2.09262e-08	2.03894e-08	1.98771e-08	1.93875e-08	1.89192e-08	1.84708e-08	1.80411e-08	1.7629e-08	1.72333e-08	1.68532e-08	1.64876e-08	1.61359e-08	1.57972e-08	1.54708e-08	1.51561e-08	1.48524e-08	1.45592e-08	1.42759e-08	1.40021e-08	1.37372e-08	1.34809e-08	1.32327e-08	1.29923e-08	1.27593e-08	1.25333e-08	1.23141e-08	1.21013e-08	1.18947e-08	1.1694e-08	1.1499e-08	1.13094e-08	1.11249e-08	1.09455e-08	1.07708e-08	1.06008e-08	1.04351e-08	1.02737e-08	1.01164e-08	9.96301e-09	9.81342e-09	9.66747e-09	9.52504e-09
	0.434343	2.53627e-08	2.46176e-08	2.39118e-08	2.32421e-08	2.26059e-08	2.20008e-08	2.14244e-08	2.08749e-08	2.03503e-08	1.98491e-08	1.93696e-08	1.89106e-08	1.84707e-08	1.80487e-08	1.76436e-08	1.72544e-08	1.68802e-08	1.65201e-08	1.61733e-08	1.58392e-08	1.55169e-08	1.5206e-08	1.49058e-08	1.46158e-08	1.43355e-08	1.40643e-08	1.38019e-08	1.35478e-08	1.33016e-08	1.30631e-08	1.28317e-08	1.26073e-08	1.23895e-08	1.21779e-08	1.19725e-08	1.17728e-08	1.15786e-08	1.13898e-08	1.12061e-08	1.10273e-08	1.08532e-08	1.06836e-08	1.05183e-08	1.03573e-08	1.02002e-08	1.00471e-08	9.89765e-09	9.75183e-09
	0.444444	2.59526e-08	2.51901e-08	2.44679e-08	2.37826e-08	2.31316e-08	2.25124e-08	2.19227e-08	2.13603e-08	2.08236e-08	2.03107e-08	1.98201e-08	1.93504e-08	1.89002e-08	1.84685e-08	1.8054e-08	1.76557e-08	1.72728e-08	1.69043e-08	1.65495e-08	1.62075e-08	1.58778e-08	1.55597e-08	1.52525e-08	1.49557e-08	1.46688e-08	1.43914e-08	1.41228e-08	1.38629e-08	1.3611e-08	1.33669e-08	1.31301e-08	1.29005e-08	1.26776e-08	1.24612e-08	1.22509e-08	1.20466e-08	1.18479e-08	1.16547e-08	1.14667e-08	1.12837e-08	1.11056e-08	1.0932e-08	1.07629e-08	1.05981e-08	1.04374e-08	1.02807e-08	1.01278e-08	9.97861e-09
	0.454545	2.65424e-08	2.57626e-08	2.50239e-08	2.43231e-08	2.36573e-08	2.3024e-08	2.24209e-08	2.18458e-08	2.12969e-08	2.07723e-08	2.02706e-08	1.97902e-08	1.93298e-08	1.88882e-08	1.84643e-08	1.8057e-08	1.76653e-08	1.72885e-08	1.69256e-08	1.65759e-08	1.62387e-08	1.59133e-08	1.55991e-08	1.52956e-08	1.50022e-08	1.47184e-08	1.44438e-08	1.41779e-08	1.39203e-08	1.36707e-08	1.34286e-08	1.31937e-08	1.29657e-08	1.27444e-08	1.25293e-08	1.23203e-08	1.21172e-08	1.19196e-08	1.17273e-08	1.15402e-08	1.1358e-08	1.11805e-08	1.10075e-08	1.0839e-08	1.06747e-08	1.05144e-08	1.0358e-08	1.02054e-08
	0.464646	2.71322e-08	2.63351e-08	2.558e-08	2.48636e-08	2.41831e-08	2.35357e-08	2.29191e-08	2.23313e-08	2.17701e-08	2.12339e-08	2.0721e-08	2.02299e-08	1.97593e-08	1.93079e-08	1.88746e-08	1.84582e-08	1.80579e-08	1.76727e-08	1.73017e-08	1.69442e-08	1.65995e-08	1.62669e-08	1.59458e-08	1.56355e-08	1.53356e-08	1.50455e-08	1.47648e-08	1.4493e-08	1.42297e-08	1.39745e-08	1.3727e-08	1.34869e-08	1.32538e-08	1.30276e-08	1.28078e-08	1.25941e-08	1.23864e-08	1.21844e-08	1.19879e-08	1.17966e-08	1.16104e-08	1.14289e-08	1.12522e-08	1.10799e-08	1.09119e-08	1.0748e-08	1.05882e-08	1.04322e-08
	0.474747	2.7722e-08	2.69077e-08	2.61361e-08	2.54041e-08	2.47088e-08	2.40473e-08	2.34174e-08	2.28167e-08	2.22434e-08	2.16955e-08	2.11715e-08	2.06697e-08	2.01889e-08	1.97277e-08	1.92849e-08	1.88595e-08	1.84505e-08	1.80569e-08	1.76778e-08	1.73126e-08	1.69604e-08	1.66205e-08	1.62924e-08	1.59754e-08	1.5669e-08	1.53726e-08	1.50858e-08	1.4808e-08	1.4539e-08	1.42782e-08	1.40254e-08	1.37801e-08	1.3542e-08	1.33108e-08	1.30862e-08	1.28679e-08	1.26557e-08	1.24493e-08	1.22485e-08	1.20531e-08	1.18628e-08	1.16774e-08	1.14968e-08	1.13207e-08	1.11491e-08	1.09817e-08	1.08184e-08	1.0659e-08
	0.484848	2.83119e-08	2.74802e-08	2.66922e-08	2.59447e-08	2.52345e-08	2.4559e-08	2.39156e-08	2.33022e-08	2.27166e-08	2.21571e-08	2.16219e-08	2.11095e-08	2.06184e-08	2.01474e-08	1.96952e-08	1.92608e-08	1.8843e-08	1.8441e-08	1.8054e-08	1.76809e-08	1.73212e-08	1.69742e-08	1.66391e-08	1.63153e-08	1.60024e-08	1.56997e-08	1.54067e-08	1.51231e-08	1.48483e-08	1.4582e-08	1.43238e-08	1.40733e-08	1.38301e-08	1.3594e-08	1.33646e-08	1.31417e-08	1.2925e-08	1.27142e-08	1.25091e-08	1.23095e-08	1.21152e-08	1.19258e-08	1.17414e-08	1.15616e-08	1.13863e-08	1.12153e-08	1.10485e-08	1.08858e-08
	0.494949	2.89017e-08	2.80527e-08	2.72483e-08	2.64852e-08	2.57602e-08	2.50706e-08	2.44139e-08	2.37877e-08	2.31899e-08	2.26187e-08	2.20724e-08	2.15493e-08	2.1048e-08	2.05671e-08	2.01055e-08	1.9662e-08	1.92356e-08	1.88252e-08	1.84301e-08	1.80493e-08	1.76821e-08	1.73278e-08	1.69857e-08	1.66552e-08	1.63357e-08	1.60267e-08	1.57277e-08	1.54382e-08	1.51577e-08	1.48858e-08	1.46222e-08	1.43665e-08	1.41182e-08	1.38772e-08	1.3643e-08	1.34155e-08	1.31943e-08	1.29791e-08	1.27697e-08	1.2566e-08	1.23676e-08	1.21743e-08	1.1986e-08	1.18025e-08	1.16235e-08	1.1449e-08	1.12787e-08	1.11125e-08
	0.505051	2.94915e-08	2.86252e-08	2.78044e-08	2.70257e-08	2.62859e-08	2.55823e-08	2.49121e-08	2.42731e-08	2.36632e-08	2.30803e-08	2.25228e-08	2.19891e-08	2.14775e-08	2.09869e-08	2.05159e-08	2.00633e-08	1.96281e-08	1.92094e-08	1.88062e-08	1.84176e-08	1.8043e-08	1.76814e-08	1.73324e-08	1.69951e-08	1.66691e-08	1.63538e-08	1.60487e-08	1.57532e-08	1.5467e-08	1.51896e-08	1.49206e-08	1.46596e-08	1.44064e-08	1.41604e-08	1.39215e-08	1.36893e-08	1.34635e-08	1.3244e-08	1.30303e-08	1.28224e-08	1.26199e-08	1.24227e-08	1.22306e-08	1.20433e-08	1.18607e-08	1.16826e-08	1.15089e-08	1.13393e-08
	0.515152	3.00814e-08	2.91977e-08	2.83605e-08	2.75662e-08	2.68117e-08	2.60939e-08	2.54103e-08	2.47586e-08	2.41364e-08	2.35419e-08	2.29733e-08	2.24288e-08	2.19071e-08	2.14066e-08	2.09262e-08	2.04646e-08	2.00207e-08	1.95936e-08	1.91823e-08	1.8786e-08	1.84038e-08	1.80351e-08	1.7679e-08	1.7335e-08	1.70025e-08	1.66809e-08	1.63697e-08	1.60683e-08	1.57764e-08	1.54934e-08	1.5219e-08	1.49528e-08	1.46945e-08	1.44436e-08	1.41999e-08	1.39631e-08	1.37328e-08	1.35088e-08	1.32909e-08	1.30789e-08	1.28723e-08	1.26712e-08	1.24752e-08	1.22842e-08	1.20979e-08	1.19163e-08	1.17391e-08	1.15661e-08
	0.525253	3.06712e-08	2.97702e-08	2.89166e-08	2.81067e-08	2.73374e-08	2.66056e-08	2.59086e-08	2.5244e-08	2.46097e-08	2.40035e-08	2.34238e-08	2.28686e-08	2.23366e-08	2.18264e-08	2.13365e-08	2.08658e-08	2.04133e-08	1.99778e-08	1.95584e-08	1.91543e-08	1.87647e-08	1.83887e-08	1.80257e-08	1.76749e-08	1.73359e-08	1.7008e-08	1.66906e-08	1.63834e-08	1.60857e-08	1.57972e-08	1.55174e-08	1.5246e-08	1.49826e-08	1.47268e-08	1.44783e-08	1.42368e-08	1.40021e-08	1.37737e-08	1.35516e-08	1.33353e-08	1.31247e-08	1.29197e-08	1.27198e-08	1.25251e-08	1.23352e-08	1.21499e-08	1.19692e-08	1.17929e-08
	0.535354	3.1261e-08	3.03427e-08	2.94726e-08	2.86472e-08	2.78631e-08	2.71172e-08	2.64068e-08	2.57295e-08	2.5083e-08	2.44652e-08	2.38742e-08	2.33084e-08	2.27662e-08	2.22461e-08	2.17468e-08	2.12671e-08	2.08058e-08	2.0362e-08	1.99346e-08	1.95227e-08	1.91255e-08	1.87423e-08	1.83723e-08	1.80148e-08	1.76693e-08	1.73351e-08	1.70116e-08	1.66984e-08	1.63951e-08	1.6101e-08	1.58159e-08	1.55392e-08	1.52707e-08	1.501e-08	1.47568e-08	1.45106e-08	1.42713e-08	1.40386e-08	1.38122e-08	1.35918e-08	1.33771e-08	1.31681e-08	1.29644e-08	1.27659e-08	1.25724e-08	1.23836e-08	1.21994e-08	1.20197e-08
	0.545455	3.18509e-08	3.09152e-08	3.00287e-08	2.91877e-08	2.83888e-08	2.76288e-08	2.69051e-08	2.6215e-08	2.55562e-08	2.49268e-08	2.43247e-08	2.37482e-08	2.31957e-08	2.26658e-08	2.21571e-08	2.16684e-08	2.11984e-08	2.07462e-08	2.03107e-08	1.98911e-08	1.94864e-08	1.90959e-08	1.87189e-08	1.83547e-08	1.80027e-08	1.76621e-08	1.73326e-08	1.70135e-08	1.67044e-08	1.64048e-08	1.61143e-08	1.58324e-08	1.55589e-08	1.52932e-08	1.50352e-08	1.47844e-08	1.45406e-08	1.43035e-08	1.40728e-08	1.38482e-08	1.36295e-08	1.34166e-08	1.32091e-08	1.30068e-08	1.28096e-08	1.26172e-08	1.24296e-08	1.22465e-08
	0.555556	3.24407e-08	3.14877e-08	3.05848e-08	2.97283e-08	2.89145e-08	2.81405e-08	2.74033e-08	2.67004e-08	2.60295e-08	2.53884e-08	2.47751e-08	2.4188e-08	2.36253e-08	2.30856e-08	2.25674e-08	2.20696e-08	2.1591e-08	2.11304e-08	2.06868e-08	2.02594e-08	1.98473e-08	1.94496e-08	1.90656e-08	1.86946e-08	1.8336e-08	1.79892e-08	1.76536e-08	1.73286e-08	1.70137e-08	1.67086e-08	1.64127e-08	1.61256e-08	1.5847e-08	1.55764e-08	1.53136e-08	1.50582e-08	1.48099e-08	1.45684e-08	1.43334e-08	1.41046e-08	1.38819e-08	1.3665e-08	1.34537e-08	1.32477e-08	1.30468e-08	1.28509e-08	1.26598e-08	1.24733e-08
	0.565657	3.30305e-08	3.20602e-08	3.11409e-08	3.02688e-08	2.94402e-08	2.86521e-08	2.79016e-08	2.71859e-08	2.65028e-08	2.585e-08	2.52256e-08	2.46278e-08	2.40548e-08	2.35053e-08	2.29778e-08	2.24709e-08	2.19835e-08	2.15145e-08	2.10629e-08	2.06278e-08	2.02081e-08	1.98032e-08	1.94122e-08	1.90345e-08	1.86694e-08	1.83163e-08	1.79745e-08	1.76436e-08	1.73231e-08	1.70124e-08	1.67111e-08	1.64188e-08	1.61351e-08	1.58596e-08	1.5592e-08	1.5332e-08	1.50792e-08	1.48332e-08	1.4594e-08	1.43611e-08	1.41343e-08	1.39135e-08	1.36983e-08	1.34885e-08	1.3284e-08	1.30846e-08	1.289e-08	1.27001e-08
	0.575758	3.36204e-08	3.26327e-08	3.1697e-08	3.08093e-08	2.9966e-08	2.91638e-08	2.83998e-08	2.76714e-08	2.6976e-08	2.63116e-08	2.5676e-08	2.50675e-08	2.44844e-08	2.3925e-08	2.33881e-08	2.28722e-08	2.23761e-08	2.18987e-08	2.14391e-08	2.09961e-08	2.0569e-08	2.01568e-08	1.97589e-08	1.93744e-08	1.90028e-08	1.86434e-08	1.82955e-08	1.79587e-08	1.76324e-08	1.73162e-08	1.70095e-08	1.6712e-08	1.64232e-08	1.61429e-08	1.58705e-08	1.56058e-08	1.53484e-08	1.50981e-08	1.48546e-08	1.46175e-08	1.43867e-08	1.41619e-08	1.39429e-08	1.37294e-08	1.35212e-08	1.33182e-08	1.31201e-08	1.29268e-08
	0.585859	3.42102e-08	3.32052e-08	3.22531e-08	3.13498e-08	3.04917e-08	2.96754e-08	2.8898e-08	2.81568e-08	2.74493e-08	2.67732e-08	2.61265e-08	2.55073e-08	2.49139e-08	2.43448e-08	2.37984e-08	2.32734e-08	2.27687e-08	2.22829e-08	2.18152e-08	2.13645e-08	2.09298e-08	2.05105e-08	2.01055e-08	1.97143e-08	1.93362e-08	1.89704e-08	1.86165e-08	1.82738e-08	1.79418e-08	1.762e-08	1.73079e-08	1.70052e-08	1.67114e-08	1.64261e-08	1.61489e-08	1.58796e-08	1.56177e-08	1.5363e-08	1.51152e-08	1.4874e-08	1.46391e-08	1.44104e-08	1.41875e-08	1.39703e-08	1.37584e-08	1.35519e-08	1.33503e-08	1.31536e-08
	0.59596	3.48e-08	3.37777e-08	3.28092e-08	3.18903e-08	3.10174e-08	3.01871e-08	2.93963e-08	2.86423e-08	2.79225e-08	2.72348e-08	2.65769e-08	2.59471e-08	2.53435e-08	2.47645e-08	2.42087e-08	2.36747e-08	2.31612e-08	2.26671e-08	2.21913e-08	2.17328e-08	2.12907e-08	2.08641e-08	2.04522e-08	2.00542e-08	1.96696e-08	1.92975e-08	1.89375e-08	1.85888e-08	1.82511e-08	1.79238e-08	1.76063e-08	1.72984e-08	1.69995e-08	1.67093e-08	1.64273e-08	1.61533e-08	1.5887e-08	1.56279e-08	1.53758e-08	1.51304e-08	1.48915e-08	1.46588e-08	1.44321e-08	1.42111e-08	1.39957e-08	1.37855e-08	1.35805e-08	1.33804e-08
	0.606061	3.53898e-08	3.43502e-08	3.33653e-08	3.24308e-08	3.15431e-08	3.06987e-08	2.98945e-08	2.91277e-08	2.83958e-08	2.76964e-08	2.70274e-08	2.63869e-08	2.5773e-08	2.51843e-08	2.4619e-08	2.4076e-08	2.35538e-08	2.30513e-08	2.25674e-08	2.21012e-08	2.16516e-08	2.12177e-08	2.07988e-08	2.03941e-08	2.0003e-08	1.96246e-08	1.92584e-08	1.89039e-08	1.85604e-08	1.82275e-08	1.79047e-08	1.75916e-08	1.72876e-08	1.69925e-08	1.67058e-08	1.64271e-08	1.61562e-08	1.58928e-08	1.56364e-08	1.53869e-08	1.51439e-08	1.49073e-08	1.46767e-08	1.4452e-08	1.42329e-08	1.40192e-08	1.38107e-08	1.36072e-08
	0.616162	3.59797e-08	3.49227e-08	3.39213e-08	3.29713e-08	3.20688e-08	3.12104e-08	3.03928e-08	2.96132e-08	2.88691e-08	2.8158e-08	2.74779e-08	2.68267e-08	2.62026e-08	2.5604e-08	2.50293e-08	2.44772e-08	2.39463e-08	2.34355e-08	2.29436e-08	2.24695e-08	2.20124e-08	2.15713e-08	2.11455e-08	2.07341e-08	2.03363e-08	1.99517e-08	1.95794e-08	1.9219e-08	1.88698e-08	1.85313e-08	1.82032e-08	1.78848e-08	1.75758e-08	1.72757e-08	1.69842e-08	1.67009e-08	1.64255e-08	1.61576e-08	1.5897e-08	1.56433e-08	1.53963e-08	1.51558e-08	1.49213e-08	1.46929e-08	1.44701e-08	1.42528e-08	1.40408e-08	1.3834e-08
	0.626263	3.65695e-08	3.54952e-08	3.44774e-08	3.35119e-08	3.25946e-08	3.1722e-08	3.0891e-08	3.00987e-08	2.93423e-08	2.86196e-08	2.79283e-08	2.72664e-08	2.66321e-08	2.60237e-08	2.54397e-08	2.48785e-08	2.43389e-08	2.38197e-08	2.33197e-08	2.28379e-08	2.23733e-08	2.1925e-08	2.14921e-08	2.1074e-08	2.06697e-08	2.02787e-08	1.99004e-08	1.9534e-08	1.91791e-08	1.88351e-08	1.85016e-08	1.8178e-08	1.78639e-08	1.75589e-08	1.72626e-08	1.69747e-08	1.66948e-08	1.64225e-08	1.61576e-08	1.58998e-08	1.56487e-08	1.54042e-08	1.51659e-08	1.49337e-08	1.47073e-08	1.44865e-08	1.4271e-08	1.40608e-08
	0.636364	3.71593e-08	3.60677e-08	3.50335e-08	3.40524e-08	3.31203e-08	3.22337e-08	3.13893e-08	3.05841e-08	2.98156e-08	2.90812e-08	2.83788e-08	2.77062e-08	2.70617e-08	2.64435e-08	2.585e-08	2.52798e-08	2.47315e-08	2.42039e-08	2.36958e-08	2.32062e-08	2.27341e-08	2.22786e-08	2.18388e-08	2.14139e-08	2.10031e-08	2.06058e-08	2.02214e-08	1.98491e-08	1.94885e-08	1.91389e-08	1.88e-08	1.84712e-08	1.8152e-08	1.78421e-08	1.75411e-08	1.72485e-08	1.6964e-08	1.66874e-08	1.64182e-08	1.61562e-08	1.59011e-08	1.56527e-08	1.54106e-08	1.51746e-08	1.49445e-08	1.47201e-08	1.45012e-08	1.42876e-08
	0.646465	3.77492e-08	3.66402e-08	3.55896e-08	3.45929e-08	3.3646e-08	3.27453e-08	3.18875e-08	3.10696e-08	3.02889e-08	2.95428e-08	2.88292e-08	2.8146e-08	2.74912e-08	2.68632e-08	2.62603e-08	2.5681e-08	2.5124e-08	2.45881e-08	2.40719e-08	2.35746e-08	2.3095e-08	2.26322e-08	2.21854e-08	2.17538e-08	2.13365e-08	2.09329e-08	2.05423e-08	2.01642e-08	1.97978e-08	1.94427e-08	1.90984e-08	1.87644e-08	1.84401e-08	1.81253e-08	1.78195e-08	1.75223e-08	1.72333e-08	1.69523e-08	1.66788e-08	1.64127e-08	1.61535e-08	1.59011e-08	1.56552e-08	1.54155e-08	1.51817e-08	1.49538e-08	1.47314e-08	1.45143e-08
	0.656566	3.8339e-08	3.72127e-08	3.61457e-08	3.51334e-08	3.41717e-08	3.32569e-08	3.23857e-08	3.15551e-08	3.07621e-08	3.00044e-08	2.92797e-08	2.85858e-08	2.79208e-08	2.72829e-08	2.66706e-08	2.60823e-08	2.55166e-08	2.49722e-08	2.44481e-08	2.39429e-08	2.34558e-08	2.29859e-08	2.25321e-08	2.20937e-08	2.16699e-08	2.126e-08	2.08633e-08	2.04792e-08	2.01071e-08	1.97465e-08	1.93968e-08	1.90575e-08	1.87283e-08	1.84085e-08	1.80979e-08	1.77961e-08	1.75026e-08	1.72172e-08	1.69394e-08	1.66691e-08	1.64059e-08	1.61496e-08	1.58998e-08	1.56563e-08	1.54189e-08	1.51874e-08	1.49616e-08	1.47411e-08
	0.666667	3.89288e-08	3.77852e-08	3.67018e-08	3.56739e-08	3.46974e-08	3.37686e-08	3.2884e-08	3.20405e-08	3.12354e-08	3.0466e-08	2.97301e-08	2.90256e-08	2.83503e-08	2.77027e-08	2.70809e-08	2.64836e-08	2.59092e-08	2.53564e-08	2.48242e-08	2.43113e-08	2.38167e-08	2.33395e-08	2.28787e-08	2.24336e-08	2.20033e-08	2.1587e-08	2.11843e-08	2.07943e-08	2.04165e-08	2.00503e-08	1.96952e-08	1.93507e-08	1.90164e-08	1.86917e-08	1.83763e-08	1.80698e-08	1.77719e-08	1.7482e-08	1.72e-08	1.69256e-08	1.66583e-08	1.6398e-08	1.61444e-08	1.58972e-08	1.56562e-08	1.54211e-08	1.51917e-08	1.49679e-08
	0.676768	3.95187e-08	3.83577e-08	3.72579e-08	3.62144e-08	3.52232e-08	3.42802e-08	3.33822e-08	3.2526e-08	3.17086e-08	3.09276e-08	3.01806e-08	2.94653e-08	2.87799e-08	2.81224e-08	2.74912e-08	2.68848e-08	2.63017e-08	2.57406e-08	2.52003e-08	2.46796e-08	2.41776e-08	2.36931e-08	2.32254e-08	2.27735e-08	2.23366e-08	2.19141e-08	2.15052e-08	2.11093e-08	2.07258e-08	2.03541e-08	1.99936e-08	1.96439e-08	1.93045e-08	1.89749e-08	1.86548e-08	1.83436e-08	1.80411e-08	1.77469e-08	1.74607e-08	1.7182e-08	1.69107e-08	1.66465e-08	1.6389e-08	1.61381e-08	1.58934e-08	1.56547e-08	1.54219e-08	1.51947e-08
	0.686869	4.01085e-08	3.89302e-08	3.7814e-08	3.67549e-08	3.57489e-08	3.47919e-08	3.38805e-08	3.30114e-08	3.21819e-08	3.13893e-08	3.06311e-08	2.99051e-08	2.92094e-08	2.85422e-08	2.79016e-08	2.72861e-08	2.66943e-08	2.61248e-08	2.55764e-08	2.5048e-08	2.45384e-08	2.40467e-08	2.3572e-08	2.31134e-08	2.267e-08	2.22412e-08	2.18262e-08	2.14244e-08	2.10352e-08	2.06579e-08	2.0292e-08	1.99371e-08	1.95926e-08	1.92581e-08	1.89332e-08	1.86174e-08	1.83104e-08	1.80118e-08	1.77213e-08	1.74385e-08	1.71631e-08	1.68949e-08	1.66336e-08	1.63789e-08	1.61306e-08	1.58884e-08	1.56521e-08	1.54215e-08
	0.69697	4.06983e-08	3.95027e-08	3.837e-08	3.72955e-08	3.62746e-08	3.53035e-08	3.43787e-08	3.34969e-08	3.26552e-08	3.18509e-08	3.10815e-08	3.03449e-08	2.9639e-08	2.89619e-08	2.83119e-08	2.76874e-08	2.70868e-08	2.6509e-08	2.59526e-08	2.54163e-08	2.48993e-08	2.44004e-08	2.39187e-08	2.34533e-08	2.30034e-08	2.25683e-08	2.21472e-08	2.17395e-08	2.13445e-08	2.09617e-08	2.05905e-08	2.02303e-08	1.98808e-08	1.95414e-08	1.92116e-08	1.88912e-08	1.85797e-08	1.82767e-08	1.79819e-08	1.76949e-08	1.74155e-08	1.71434e-08	1.68782e-08	1.66198e-08	1.63678e-08	1.6122e-08	1.58823e-08	1.56483e-08
	0.707071	4.12882e-08	4.00752e-08	3.89261e-08	3.7836e-08	3.68003e-08	3.58152e-08	3.4877e-08	3.39824e-08	3.31284e-08	3.23125e-08	3.1532e-08	3.07847e-08	3.00685e-08	2.93816e-08	2.87222e-08	2.80886e-08	2.74794e-08	2.68932e-08	2.63287e-08	2.57847e-08	2.52601e-08	2.4754e-08	2.42653e-08	2.37932e-08	2.33368e-08	2.28954e-08	2.24682e-08	2.20545e-08	2.16538e-08	2.12655e-08	2.08889e-08	2.05235e-08	2.01689e-08	1.98246e-08	1.94901e-08	1.9165e-08	1.88489e-08	1.85416e-08	1.82425e-08	1.79514e-08	1.76679e-08	1.73918e-08	1.71228e-08	1.68607e-08	1.6605e-08	1.63557e-08	1.61125e-08	1.58751e-08
	0.717172	4.1878e-08	4.06477e-08	3.94822e-08	3.83765e-08	3.7326e-08	3.63268e-08	3.53752e-08	3.44678e-08	3.36017e-08	3.27741e-08	3.19824e-08	3.12245e-08	3.04981e-08	2.98014e-08	2.91325e-08	2.84899e-08	2.7872e-08	2.72774e-08	2.67048e-08	2.61531e-08	2.5621e-08	2.51076e-08	2.46119e-08	2.41331e-08	2.36702e-08	2.32224e-08	2.27891e-08	2.23696e-08	2.19632e-08	2.15693e-08	2.11873e-08	2.08167e-08	2.0457e-08	2.01078e-08	1.97685e-08	1.94388e-08	1.91182e-08	1.88064e-08	1.85031e-08	1.82078e-08	1.79203e-08	1.76403e-08	1.73675e-08	1.71015e-08	1.68422e-08	1.65893e-08	1.63426e-08	1.61019e-08
	0.727273	4.24678e-08	4.12202e-08	4.00383e-08	3.8917e-08	3.78517e-08	3.68385e-08	3.58734e-08	3.49533e-08	3.4075e-08	3.32357e-08	3.24329e-08	3.16643e-08	3.09276e-08	3.02211e-08	2.95428e-08	2.88911e-08	2.82645e-08	2.76616e-08	2.70809e-08	2.65214e-08	2.59819e-08	2.54613e-08	2.49586e-08	2.4473e-08	2.40035e-08	2.35495e-08	2.31101e-08	2.26847e-08	2.22725e-08	2.18731e-08	2.14857e-08	2.11099e-08	2.07451e-08	2.0391e-08	2.00469e-08	1.97126e-08	1.93875e-08	1.90713e-08	1.87637e-08	1.84643e-08	1.81727e-08	1.78888e-08	1.76121e-08	1.73424e-08	1.70794e-08	1.6823e-08	1.65728e-08	1.63286e-08
	0.737374	4.30576e-08	4.17927e-08	4.05944e-08	3.94575e-08	3.83775e-08	3.73501e-08	3.63717e-08	3.54388e-08	3.45482e-08	3.36973e-08	3.28833e-08	3.2104e-08	3.13572e-08	3.06408e-08	2.99531e-08	2.92924e-08	2.86571e-08	2.80458e-08	2.74571e-08	2.68898e-08	2.63427e-08	2.58149e-08	2.53052e-08	2.48129e-08	2.43369e-08	2.38766e-08	2.34311e-08	2.29997e-08	2.25819e-08	2.21768e-08	2.17841e-08	2.14031e-08	2.10333e-08	2.06742e-08	2.03253e-08	1.99863e-08	1.96568e-08	1.93362e-08	1.90243e-08	1.87207e-08	1.84251e-08	1.81372e-08	1.78567e-08	1.75833e-08	1.73167e-08	1.70567e-08	1.6803e-08	1.65554e-08
	0.747475	4.36475e-08	4.23652e-08	4.11505e-08	3.9998e-08	3.89032e-08	3.78618e-08	3.68699e-08	3.59242e-08	3.50215e-08	3.41589e-08	3.33338e-08	3.25438e-08	3.17868e-08	3.10606e-08	3.03635e-08	2.96937e-08	2.90497e-08	2.84299e-08	2.78332e-08	2.72581e-08	2.67036e-08	2.61685e-08	2.56519e-08	2.51528e-08	2.46703e-08	2.42037e-08	2.37521e-08	2.33148e-08	2.28912e-08	2.24806e-08	2.20825e-08	2.16963e-08	2.13214e-08	2.09574e-08	2.06038e-08	2.02601e-08	1.9926e-08	1.96011e-08	1.92849e-08	1.89772e-08	1.86775e-08	1.83857e-08	1.81013e-08	1.78241e-08	1.75539e-08	1.72903e-08	1.70332e-08	1.67822e-08
	0.757576	4.42373e-08	4.29377e-08	4.17066e-08	4.05385e-08	3.94289e-08	3.83734e-08	3.73682e-08	3.64097e-08	3.54948e-08	3.46205e-08	3.37843e-08	3.29836e-08	3.22163e-08	3.14803e-08	3.07738e-08	3.00949e-08	2.94422e-08	2.88141e-08	2.82093e-08	2.76265e-08	2.70644e-08	2.65221e-08	2.59985e-08	2.54927e-08	2.50037e-08	2.45307e-08	2.4073e-08	2.36299e-08	2.32005e-08	2.27844e-08	2.23809e-08	2.19895e-08	2.16095e-08	2.12406e-08	2.08822e-08	2.05339e-08	2.01953e-08	1.9866e-08	1.95455e-08	1.92336e-08	1.89299e-08	1.86341e-08	1.83459e-08	1.8065e-08	1.77911e-08	1.7524e-08	1.72633e-08	1.7009e-08
	0.767677	4.48271e-08	4.35102e-08	4.22627e-08	4.10791e-08	3.99546e-08	3.8885e-08	3.78664e-08	3.68951e-08	3.5968e-08	3.50821e-08	3.42347e-08	3.34234e-08	3.26459e-08	3.19001e-08	3.11841e-08	3.04962e-08	2.98348e-08	2.91983e-08	2.85854e-08	2.79948e-08	2.74253e-08	2.68758e-08	2.63452e-08	2.58326e-08	2.53371e-08	2.48578e-08	2.4394e-08	2.39449e-08	2.35099e-08	2.30882e-08	2.26793e-08	2.22827e-08	2.18977e-08	2.15238e-08	2.11606e-08	2.08077e-08	2.04646e-08	2.01308e-08	1.98061e-08	1.94901e-08	1.91823e-08	1.88826e-08	1.85905e-08	1.83059e-08	1.80283e-08	1.77576e-08	1.74935e-08	1.72358e-08
	0.777778	4.5417e-08	4.40827e-08	4.28187e-08	4.16196e-08	4.04803e-08	3.93967e-08	3.83646e-08	3.73806e-08	3.64413e-08	3.55437e-08	3.46852e-08	3.38632e-08	3.30754e-08	3.23198e-08	3.15944e-08	3.08975e-08	3.02273e-08	2.95825e-08	2.89615e-08	2.83632e-08	2.77862e-08	2.72294e-08	2.66918e-08	2.61725e-08	2.56705e-08	2.51849e-08	2.4715e-08	2.426e-08	2.38192e-08	2.3392e-08	2.29778e-08	2.25759e-08	2.21858e-08	2.1807e-08	2.14391e-08	2.10815e-08	2.07338e-08	2.03957e-08	2.00667e-08	1.97465e-08	1.94347e-08	1.9131e-08	1.88351e-08	1.85467e-08	1.82655e-08	1.79913e-08	1.77237e-08	1.74626e-08
	0.787879	4.60068e-08	4.46552e-08	4.33748e-08	4.21601e-08	4.10061e-08	3.99083e-08	3.88629e-08	3.78661e-08	3.69145e-08	3.60053e-08	3.51356e-08	3.43029e-08	3.3505e-08	3.27395e-08	3.20047e-08	3.12987e-08	3.06199e-08	2.99667e-08	2.93377e-08	2.87315e-08	2.8147e-08	2.7583e-08	2.70385e-08	2.65124e-08	2.60038e-08	2.5512e-08	2.5036e-08	2.45751e-08	2.41286e-08	2.36958e-08	2.32762e-08	2.28691e-08	2.24739e-08	2.20902e-08	2.17175e-08	2.13553e-08	2.10031e-08	2.06606e-08	2.03273e-08	2.0003e-08	1.96871e-08	1.93795e-08	1.90797e-08	1.87876e-08	1.85027e-08	1.82249e-08	1.79539e-08	1.76894e-08
	0.79798	4.65966e-08	4.52278e-08	4.39309e-08	4.27006e-08	4.15318e-08	4.042e-08	3.93611e-08	3.83515e-08	3.73878e-08	3.64669e-08	3.55861e-08	3.47427e-08	3.39345e-08	3.31593e-08	3.2415e-08	3.17e-08	3.10125e-08	3.03509e-08	2.97138e-08	2.90999e-08	2.85079e-08	2.79367e-08	2.73851e-08	2.68523e-08	2.63372e-08	2.5839e-08	2.53569e-08	2.48901e-08	2.44379e-08	2.39996e-08	2.35746e-08	2.31622e-08	2.2762e-08	2.23734e-08	2.19959e-08	2.16291e-08	2.12724e-08	2.09255e-08	2.05879e-08	2.02594e-08	1.99395e-08	1.96279e-08	1.93244e-08	1.90285e-08	1.87399e-08	1.84586e-08	1.81841e-08	1.79161e-08
	0.808081	4.71865e-08	4.58003e-08	4.4487e-08	4.32411e-08	4.20575e-08	4.09316e-08	3.98594e-08	3.8837e-08	3.78611e-08	3.69285e-08	3.60365e-08	3.51825e-08	3.43641e-08	3.3579e-08	3.28254e-08	3.21013e-08	3.1405e-08	3.07351e-08	3.00899e-08	2.94682e-08	2.88687e-08	2.82903e-08	2.77318e-08	2.71922e-08	2.66706e-08	2.61661e-08	2.56779e-08	2.52052e-08	2.47472e-08	2.43034e-08	2.3873e-08	2.34554e-08	2.30502e-08	2.26566e-08	2.22744e-08	2.19028e-08	2.15416e-08	2.11903e-08	2.08485e-08	2.05159e-08	2.01919e-08	1.98764e-08	1.9569e-08	1.92693e-08	1.89772e-08	1.86922e-08	1.84142e-08	1.81429e-08
	0.818182	4.77763e-08	4.63728e-08	4.50431e-08	4.37816e-08	4.25832e-08	4.14433e-08	4.03576e-08	3.93224e-08	3.83343e-08	3.73901e-08	3.6487e-08	3.56223e-08	3.47936e-08	3.39987e-08	3.32357e-08	3.25025e-08	3.17976e-08	3.11193e-08	3.0466e-08	2.98366e-08	2.92296e-08	2.86439e-08	2.80784e-08	2.75321e-08	2.7004e-08	2.64932e-08	2.59989e-08	2.55203e-08	2.50566e-08	2.46072e-08	2.41714e-08	2.37486e-08	2.33383e-08	2.29398e-08	2.25528e-08	2.21766e-08	2.18109e-08	2.14552e-08	2.11091e-08	2.07723e-08	2.04443e-08	2.01249e-08	1.98136e-08	1.95102e-08	1.92144e-08	1.89259e-08	1.86444e-08	1.83697e-08
	0.828283	4.83661e-08	4.69453e-08	4.55992e-08	4.43221e-08	4.31089e-08	4.19549e-08	4.08559e-08	3.98079e-08	3.88076e-08	3.78517e-08	3.69375e-08	3.60621e-08	3.52232e-08	3.44185e-08	3.3646e-08	3.29038e-08	3.21902e-08	3.15034e-08	3.08422e-08	3.02049e-08	2.95905e-08	2.89975e-08	2.84251e-08	2.7872e-08	2.73374e-08	2.68203e-08	2.63199e-08	2.58353e-08	2.53659e-08	2.4911e-08	2.44698e-08	2.40418e-08	2.36264e-08	2.32231e-08	2.28312e-08	2.24504e-08	2.20802e-08	2.17201e-08	2.13698e-08	2.10287e-08	2.06967e-08	2.03733e-08	2.00582e-08	1.97511e-08	1.94516e-08	1.91595e-08	1.88746e-08	1.85965e-08
	0.838384	4.8956e-08	4.75178e-08	4.61553e-08	4.48626e-08	4.36347e-08	4.24666e-08	4.13541e-08	4.02934e-08	3.92809e-08	3.83134e-08	3.73879e-08	3.65018e-08	3.56527e-08	3.48382e-08	3.40563e-08	3.33051e-08	3.25827e-08	3.18876e-08	3.12183e-08	3.05733e-08	2.99513e-08	2.93512e-08	2.87717e-08	2.82119e-08	2.76708e-08	2.71474e-08	2.66408e-08	2.61504e-08	2.56753e-08	2.52148e-08	2.47682e-08	2.4335e-08	2.39145e-08	2.35063e-08	2.31096e-08	2.27242e-08	2.23495e-08	2.1985e-08	2.16304e-08	2.12852e-08	2.09491e-08	2.06218e-08	2.03028e-08	1.99919e-08	1.96888e-08	1.93932e-08	1.91048e-08	1.88233e-08
	0.848485	4.95458e-08	4.80903e-08	4.67114e-08	4.54032e-08	4.41604e-08	4.29782e-08	4.18523e-08	4.07788e-08	3.97541e-08	3.8775e-08	3.78384e-08	3.69416e-08	3.60823e-08	3.5258e-08	3.44666e-08	3.37063e-08	3.29753e-08	3.22718e-08	3.15944e-08	3.09416e-08	3.03122e-08	2.97048e-08	2.91184e-08	2.85518e-08	2.80041e-08	2.74744e-08	2.69618e-08	2.64655e-08	2.59846e-08	2.55186e-08	2.50666e-08	2.46282e-08	2.42027e-08	2.37895e-08	2.33881e-08	2.2998e-08	2.26187e-08	2.22499e-08	2.1891e-08	2.15416e-08	2.12015e-08	2.08702e-08	2.05474e-08	2.02328e-08	1.9926e-08	1.96268e-08	1.93349e-08	1.90501e-08
	0.858586	5.01356e-08	4.86628e-08	4.72674e-08	4.59437e-08	4.46861e-08	4.34899e-08	4.23506e-08	4.12643e-08	4.02274e-08	3.92366e-08	3.82888e-08	3.73814e-08	3.65118e-08	3.56777e-08	3.4877e-08	3.41076e-08	3.33679e-08	3.2656e-08	3.19705e-08	3.131e-08	3.0673e-08	3.00584e-08	2.9465e-08	2.88917e-08	2.83375e-08	2.78015e-08	2.72828e-08	2.67805e-08	2.6294e-08	2.58224e-08	2.53651e-08	2.49214e-08	2.44908e-08	2.40727e-08	2.36665e-08	2.32718e-08	2.2888e-08	2.25147e-08	2.21516e-08	2.17981e-08	2.14539e-08	2.11187e-08	2.0792e-08	2.04737e-08	2.01632e-08	1.98605e-08	1.95651e-08	1.92769e-08
	0.868687	5.07254e-08	4.92353e-08	4.78235e-08	4.64842e-08	4.52118e-08	4.40015e-08	4.28488e-08	4.17498e-08	4.07007e-08	3.96982e-08	3.87393e-08	3.78212e-08	3.69414e-08	3.60974e-08	3.52873e-08	3.45089e-08	3.37604e-08	3.30402e-08	3.23467e-08	3.16783e-08	3.10339e-08	3.04121e-08	2.98117e-08	2.92316e-08	2.86709e-08	2.81286e-08	2.76037e-08	2.70956e-08	2.66033e-08	2.61261e-08	2.56635e-08	2.52146e-08	2.47789e-08	2.43559e-08	2.39449e-08	2.35456e-08	2.31573e-08	2.27796e-08	2.24122e-08	2.20545e-08	2.17063e-08	2.13671e-08	2.10366e-08	2.07145e-08	2.04005e-08	2.00941e-08	1.97953e-08	1.95037e-08
	0.878788	5.13153e-08	4.98078e-08	4.83796e-08	4.70247e-08	4.57375e-08	4.45131e-08	4.33471e-08	4.22352e-08	4.11739e-08	4.01598e-08	3.91897e-08	3.8261e-08	3.73709e-08	3.65172e-08	3.56976e-08	3.49101e-08	3.4153e-08	3.34244e-08	3.27228e-08	3.20467e-08	3.13948e-08	3.07657e-08	3.01583e-08	2.95715e-08	2.90043e-08	2.84557e-08	2.79247e-08	2.74106e-08	2.69126e-08	2.64299e-08	2.59619e-08	2.55078e-08	2.50671e-08	2.46391e-08	2.42234e-08	2.38193e-08	2.34265e-08	2.30445e-08	2.26728e-08	2.2311e-08	2.19587e-08	2.16156e-08	2.12813e-08	2.09554e-08	2.06377e-08	2.03278e-08	2.00255e-08	1.97304e-08
	0.888889	5.19051e-08	5.03803e-08	4.89357e-08	4.75652e-08	4.62632e-08	4.50248e-08	4.38453e-08	4.27207e-08	4.16472e-08	4.06214e-08	3.96402e-08	3.87008e-08	3.78005e-08	3.69369e-08	3.61079e-08	3.53114e-08	3.45455e-08	3.38086e-08	3.30989e-08	3.2415e-08	3.17556e-08	3.11193e-08	3.0505e-08	2.99114e-08	2.93377e-08	2.87827e-08	2.82457e-08	2.77257e-08	2.7222e-08	2.67337e-08	2.62603e-08	2.5801e-08	2.53552e-08	2.49223e-08	2.45018e-08	2.40931e-08	2.36958e-08	2.33094e-08	2.29334e-08	2.25674e-08	2.22111e-08	2.1864e-08	2.15259e-08	2.11963e-08	2.08749e-08	2.05614e-08	2.02557e-08	1.99572e-08
	0.89899	5.24949e-08	5.09528e-08	4.94918e-08	4.81057e-08	4.6789e-08	4.55364e-08	4.43436e-08	4.32061e-08	4.21204e-08	4.1083e-08	4.00907e-08	3.91405e-08	3.823e-08	3.73566e-08	3.65182e-08	3.57127e-08	3.49381e-08	3.41928e-08	3.3475e-08	3.27834e-08	3.21165e-08	3.14729e-08	3.08516e-08	3.02513e-08	2.96711e-08	2.91098e-08	2.85667e-08	2.80408e-08	2.75313e-08	2.70375e-08	2.65587e-08	2.60942e-08	2.56433e-08	2.52055e-08	2.47802e-08	2.43669e-08	2.39651e-08	2.35743e-08	2.3194e-08	2.28239e-08	2.24635e-08	2.21125e-08	2.17705e-08	2.14371e-08	2.11121e-08	2.07951e-08	2.04858e-08	2.0184e-08
	0.909091	5.30848e-08	5.15253e-08	5.00479e-08	4.86462e-08	4.73147e-08	4.60481e-08	4.48418e-08	4.36916e-08	4.25937e-08	4.15446e-08	4.05411e-08	3.95803e-08	3.86596e-08	3.77764e-08	3.69285e-08	3.61139e-08	3.53307e-08	3.4577e-08	3.38512e-08	3.31518e-08	3.24773e-08	3.18266e-08	3.11982e-08	3.05912e-08	3.00044e-08	2.94369e-08	2.88876e-08	2.83558e-08	2.78407e-08	2.73413e-08	2.68571e-08	2.63874e-08	2.59314e-08	2.54887e-08	2.50586e-08	2.46407e-08	2.42344e-08	2.38391e-08	2.34546e-08	2.30803e-08	2.27159e-08	2.23609e-08	2.20151e-08	2.1678e-08	2.13493e-08	2.10287e-08	2.0716e-08	2.04108e-08
	0.919192	5.36746e-08	5.20978e-08	5.0604e-08	4.91868e-08	4.78404e-08	4.65597e-08	4.534e-08	4.41771e-08	4.3067e-08	4.20062e-08	4.09916e-08	4.00201e-08	3.90891e-08	3.81961e-08	3.73389e-08	3.65152e-08	3.57232e-08	3.49611e-08	3.42273e-08	3.35201e-08	3.28382e-08	3.21802e-08	3.15449e-08	3.09311e-08	3.03378e-08	2.9764e-08	2.92086e-08	2.86709e-08	2.815e-08	2.76451e-08	2.71555e-08	2.66806e-08	2.62196e-08	2.57719e-08	2.53371e-08	2.49145e-08	2.45036e-08	2.4104e-08	2.37152e-08	2.33368e-08	2.29683e-08	2.26094e-08	2.22597e-08	2.19189e-08	2.15865e-08	2.12624e-08	2.09462e-08	2.06376e-08
	0.929293	5.42644e-08	5.26703e-08	5.11601e-08	4.97273e-08	4.83661e-08	4.70714e-08	4.58383e-08	4.46625e-08	4.35402e-08	4.24678e-08	4.1442e-08	4.04599e-08	3.95187e-08	3.86159e-08	3.77492e-08	3.69165e-08	3.61158e-08	3.53453e-08	3.46034e-08	3.38885e-08	3.3199e-08	3.25338e-08	3.18915e-08	3.1271e-08	3.06712e-08	3.0091e-08	2.95296e-08	2.8986e-08	2.84593e-08	2.79489e-08	2.74539e-08	2.69738e-08	2.65077e-08	2.60551e-08	2.56155e-08	2.51883e-08	2.47729e-08	2.43689e-08	2.39758e-08	2.35932e-08	2.32207e-08	2.28579e-08	2.25043e-08	2.21597e-08	2.18237e-08	2.14961e-08	2.11764e-08	2.08644e-08
	0.939394	5.48543e-08	5.32428e-08	5.17161e-08	5.02678e-08	4.88918e-08	4.7583e-08	4.63365e-08	4.5148e-08	4.40135e-08	4.29294e-08	4.18925e-08	4.08997e-08	3.99482e-08	3.90356e-08	3.81595e-08	3.73177e-08	3.65084e-08	3.57295e-08	3.49795e-08	3.42568e-08	3.35599e-08	3.28875e-08	3.22382e-08	3.16109e-08	3.10046e-08	3.04181e-08	2.98506e-08	2.9301e-08	2.87687e-08	2.82527e-08	2.77524e-08	2.72669e-08	2.67958e-08	2.63383e-08	2.58939e-08	2.54621e-08	2.50422e-08	2.46338e-08	2.42364e-08	2.38497e-08	2.34731e-08	2.31063e-08	2.27489e-08	2.24006e-08	2.2061e-08	2.17297e-08	2.14065e-08	2.10912e-08
	0.949495	5.54441e-08	5.38153e-08	5.22722e-08	5.08083e-08	4.94176e-08	4.80947e-08	4.68348e-08	4.56335e-08	4.44868e-08	4.3391e-08	4.23429e-08	4.13394e-08	4.03778e-08	3.94553e-08	3.85698e-08	3.7719e-08	3.69009e-08	3.61137e-08	3.53557e-08	3.46252e-08	3.39208e-08	3.32411e-08	3.25848e-08	3.19508e-08	3.1338e-08	3.07452e-08	3.01715e-08	2.96161e-08	2.9078e-08	2.85565e-08	2.80508e-08	2.75601e-08	2.70839e-08	2.66215e-08	2.61724e-08	2.57358e-08	2.53114e-08	2.48987e-08	2.4497e-08	2.41061e-08	2.37255e-08	2.33548e-08	2.29935e-08	2.26415e-08	2.22982e-08	2.19634e-08	2.16367e-08	2.13179e-08
	0.959596	5.60339e-08	5.43878e-08	5.28283e-08	5.13488e-08	4.99433e-08	4.86063e-08	4.7333e-08	4.61189e-08	4.496e-08	4.38526e-08	4.27934e-08	4.17792e-08	4.08073e-08	3.98751e-08	3.89801e-08	3.81203e-08	3.72935e-08	3.64979e-08	3.57318e-08	3.49935e-08	3.42816e-08	3.35947e-08	3.29315e-08	3.22907e-08	3.16713e-08	3.10723e-08	3.04925e-08	2.99312e-08	2.93874e-08	2.88603e-08	2.83492e-08	2.78533e-08	2.73721e-08	2.69048e-08	2.64508e-08	2.60096e-08	2.55807e-08	2.51635e-08	2.47576e-08	2.43626e-08	2.39779e-08	2.36032e-08	2.32381e-08	2.28823e-08	2.25354e-08	2.2197e-08	2.18669e-08	2.15447e-08
	0.969697	5.66238e-08	5.49603e-08	5.33844e-08	5.18893e-08	5.0469e-08	4.9118e-08	4.78312e-08	4.66044e-08	4.54333e-08	4.43142e-08	4.32439e-08	4.2219e-08	4.12369e-08	4.02948e-08	3.93904e-08	3.85215e-08	3.7686e-08	3.68821e-08	3.61079e-08	3.53619e-08	3.46425e-08	3.39483e-08	3.32781e-08	3.26306e-08	3.20047e-08	3.13993e-08	3.08135e-08	3.02462e-08	2.96967e-08	2.91641e-08	2.86476e-08	2.81465e-08	2.76602e-08	2.7188e-08	2.67292e-08	2.62834e-08	2.585e-08	2.54284e-08	2.50183e-08	2.4619e-08	2.42303e-08	2.38517e-08	2.34828e-08	2.31232e-08	2.27726e-08	2.24307e-08	2.20971e-08	2.17715e-08
	0.979798	5.72136e-08	5.55328e-08	5.39405e-08	5.24298e-08	5.09947e-08	4.96296e-08	4.83295e-08	4.70898e-08	4.59066e-08	4.47758e-08	4.36943e-08	4.26588e-08	4.16664e-08	4.07145e-08	3.98008e-08	3.89228e-08	3.80786e-08	3.72663e-08	3.6484e-08	3.57302e-08	3.50033e-08	3.4302e-08	3.36248e-08	3.29705e-08	3.23381e-08	3.17264e-08	3.11345e-08	3.05613e-08	3.0006e-08	2.94679e-08	2.8946e-08	2.84397e-08	2.79483e-08	2.74712e-08	2.70077e-08	2.65572e-08	2.61192e-08	2.56933e-08	2.52789e-08	2.48755e-08	2.44827e-08	2.41001e-08	2.37274e-08	2.33641e-08	2.30098e-08	2.26643e-08	2.23273e-08	2.19983e-08
	0.989899	5.78034e-08	5.61053e-08	5.44966e-08	5.29704e-08	5.15204e-08	5.01412e-08	4.88277e-08	4.75753e-08	4.63798e-08	4.52375e-08	4.41448e-08	4.30986e-08	4.2096e-08	4.11343e-08	4.02111e-08	3.93241e-08	3.84712e-08	3.76505e-08	3.68601e-08	3.60986e-08	3.53642e-08	3.46556e-08	3.39714e-08	3.33104e-08	3.26715e-08	3.20535e-08	3.14554e-08	3.08764e-08	3.03154e-08	2.97717e-08	2.92444e-08	2.87329e-08	2.82365e-08	2.77544e-08	2.72861e-08	2.6831e-08	2.63885e-08	2.59582e-08	2.55395e-08	2.51319e-08	2.47351e-08	2.43486e-08	2.3972e-08	2.36049e-08	2.3247e-08	2.2898e-08	2.25574e-08	2.22251e-08
	1	5.83932e-08	5.66778e-08	5.50527e-08	5.35109e-08	5.20462e-08	5.06529e-08	4.9326e-08	4.80608e-08	4.68531e-08	4.56991e-08	4.45952e-08	4.35384e-08	4.25255e-08	4.1554e-08	4.06214e-08	3.97253e-08	3.88637e-08	3.80346e-08	3.72363e-08	3.64669e-08	3.57251e-08	3.50092e-08	3.43181e-08	3.36503e-08	3.30049e-08	3.23806e-08	3.17764e-08	3.11914e-08	3.06247e-08	3.00755e-08	2.95428e-08	2.90261e-08	2.85246e-08	2.80376e-08	2.75645e-08	2.71048e-08	2.66578e-08	2.62231e-08	2.58001e-08	2.53884e-08	2.49875e-08	2.4597e-08	2.42166e-08	2.38458e-08	2.34842e-08	2.31316e-08	2.27876e-08	2.24519e-08
[truncated: 52 more columns]

## Sheet: Figure 4
Sample	R/Ra ext	R/Ra ext err	4He/40Ar ext	4He/40Ar ext err	40Ar*	40Ar* err
CRB23-UI 3	1.37739	0.15225	6.43512	0.904159	1.52e-07	1.44e-08
CRB23-UI 4	1.36513	0.159317	5.23751	0.67041	1.66e-07	1.02e-08
CRB23-WSU 6	4.04423	0.281053	1.57646	0.105553	1.23e-06	1.01e-08
CRB23-Moscow 10	1.79073	0.167839	3.29705	0.310758	3.31e-07	1.01e-08
CRB23-Pullman 8	2.80924	0.2898	2.34175	0.231306	3.9e-07	9.95e-09
CRB23-Moscow 6	1.82391	0.0524485	2.97786	0.0913884	1.16e-08	1e-08
CRB23-Pullman 7	1.60135	0.126481	3.77249	0.307558	1.36e-06	1.04e-08
CRB23-Moscow 9	1.74221	0.189057	4.27536	0.479746	3.48e-07	9.92e-09
CRB23-Hawkins Shallow	1.3889	0.125673	4.67632	0.454529	2.32e-07	1.02e-08
CRB23-WSU 7	2.95999	0.271973	2.08751	0.184304	-1.32e-08	9.8e-09
CRB23-Moscow 8	3.20522	0.491878	1.6695	0.220718	2.55e-07	1.01e-08
CRB23-Spillman Farm	1.7916	0.053663	2.99819	0.0973828	5.42e-07	1e-08
CRB23-WSU 4	3.20238	0.472641	1.51947	0.198226	-5.42e-09	9.33e-09

## Sheet: ED Figure 1
Sample	Lat	Long	D40
CRB23-UI 3	46.7369	-117.021	0.35
CRB23-UI 4	46.7351	-117.025	0.38
CRB23-WSU 6	46.7342	-117.157	2.92
CRB23-Moscow 10	46.7351	-117.039	0.77
CRB23-Pullman 8	46.7213	-117.176	0.92
CRB23-Moscow 6	46.741	-116.996	0.03
CRB23-Pullman 7	46.7359	-117.176	3.18
CRB23-Moscow 9	46.7345	-117.032	0.82
CRB23-Hawkins Shallow	46.7414	-117.04	0.53
CRB23-WSU 7	46.7292	-117.17	-0.03
CRB23-Moscow 8	46.7405	-117.013	0.59
CRB23-Spillman Farm	46.6971	-117.148	1.27
CRB23-WSU 4	46.73	-117.171	-0.01
CRB23-Elks Golf	46.724	-116.943	-0.03
CRB23-Parker Farm	46.7256	-116.955	0.96
CRB23-Moscow 2	46.7348	-117.002	2.78
CRB23-Moscow 3	46.7351	-117.002	0.96

## Sheet: ED Figure 2
Sample	depth (m)	d13C (‰)	DIC Conc (mmol/kg)	14C activity (pmC)	14C uncertainty (pmC)	Apparent 14C age (yr)	D40
CRB23-UI 3	407	-15.86	3.51	9.41	0.21	19000	0.35
CRB23-UI 4	224	-15.31	3.18	9.34	0.21	19050	0.38
CRB23-WSU 6	214	-13.8161	3.11	4.81	0.13	24400	2.92
CRB23-Moscow 10	302	-15.11	2.27	9.57	0.16	18850	0.77
CRB23-Pullman 8	243	-14.6284	3	13.68	0.14	16000	0.92
CRB23-Moscow 6	399	-12.48	3.88	6.04	0.17	22600	0.03
CRB23-Pullman 7	219	-14.77	2.89	10.9	0.13	17800	3.18
CRB23-Moscow 9	382	-15.08	3.21	8.71	0.13	19600	0.82
CRB23-Hawkins Shallow	206	-13.87	2.95	8.59	0.14	19700	0.53
CRB23-WSU 7	678	-14.34	2.94	10.51	0.12	18100	-0.03
CRB23-Moscow 8	444	-12.88	3.75	8	0.13	20300	0.59
CRB23-Spillman Farm	122	-14.46	2.83	16.15	0.13	14650	1.27
CRB23-WSU 4	84	-14.12	3	12.69	0.13	16600	-0.01
CRB23-Elks Golf	82	-15.76	2.64	32.29	0.13	9080	-0.03
CRB23-Parker Farm	150	-16.18	2.5	30.28	0.13	9600	0.96
CRB23-Moscow 2	174	-17	3.28	38.17	0.12	7740	2.78
CRB23-Moscow 3	173	-17.51	4.43	51.96	0.12	5260	0.96

## Sheet: ED Figure 3
Sample	d(40/36Ar)	d(38/36Ar)
CRB23-UI 3	1.51698	0.617513
CRB23-UI 4	1.51558	0.600562
CRB23-WSU 6	4.05188	0.596497
CRB23-Moscow 10	1.88585	0.596092
CRB23-Pullman 8	2.04995	0.586907
CRB23-Moscow 6	4.30783	0.59665
CRB23-Pullman 7	1.97036	0.608238
CRB23-Moscow 9	1.65046	0.592469
CRB23-Hawkins Shallow	1.72119	0.600458
CRB23-WSU 7	2.36575	0.582542
CRB23-Moscow 8	3.89363	0.591904
CRB23-Spillman Farm	2.07262	0.589508
CRB23-WSU 4	2.0665	0.588084
CRB23-Elks Golf	1.3534	0.717073
CRB23-Parker Farm	1.23129	0.635433
CRB23-Moscow 2	1.18303	0.640439
CRB23-Moscow 3	1.01359	0.557132
	*all values reported relative to atmospheric air
uncertainty (1σ)	0.02 ‰	0.01 ‰

## Sheet: ED Figure 4
Temperature	δ40Ar/36Ar	(1σ error)	δ38Ar/36Ar	(1σ error)	2 x δ38Ar/36Ar	(1σ error)	δ40Ar/36Ar - (2 x δ38Ar/36Ar)	(1σ error)	Δ40Ar	(1σ error)
[°C]	[‰ vs air]	[‰ vs air]	[‰ vs air]	[‰ vs air]	[‰ vs air]	[‰ vs air]	[‰ vs air]	[‰ vs air]	[‰ vs air]	[‰ vs air]
0	1.18428	0.00599366	0.622009	0.00588699	1.24402	0.011774	-0.0597353	0.0132118	-0.0027353	0.0132118
1	1.1771	0.00571985	0.618289	0.00561806	1.23658	0.0112361	-0.059482	0.0126082	-0.00248203	0.0126082
2	1.16991	0.00544761	0.614569	0.00535067	1.22914	0.0107013	-0.0592288	0.0120081	-0.00222877	0.0120081
3	1.16272	0.00517719	0.610849	0.00508505	1.2217	0.0101701	-0.0589755	0.011412	-0.0019755	0.011412
4	1.15554	0.00490887	0.607129	0.00482151	1.21426	0.00964302	-0.0587222	0.0108206	-0.00172223	0.0108206
5	1.14835	0.00464303	0.603409	0.0045604	1.20682	0.0091208	-0.058469	0.0102346	-0.00146897	0.0102346
6	1.14116	0.00438012	0.599689	0.00430217	1.19938	0.00860434	-0.0582157	0.00965505	-0.0012157	0.00965505
7	1.13397	0.00412069	0.595968	0.00404736	1.19194	0.00809472	-0.0579624	0.0090832	-0.000962434	0.0090832
8	1.12679	0.00386546	0.592248	0.00379667	1.1845	0.00759334	-0.0577092	0.0085206	-0.000709168	0.0085206
9	1.1196	0.0036153	0.588528	0.00355097	1.17706	0.00710193	-0.0574559	0.00796918	-0.000455902	0.00796918
10	1.11241	0.00337136	0.584808	0.00331136	1.16962	0.00662272	-0.0572026	0.00743145	-0.000202636	0.00743145
11	1.10523	0.00313507	0.581088	0.00307928	1.16218	0.00615855	-0.0569494	0.0069106	5.06305e-05	0.0069106
12	1.09804	0.00290831	0.577368	0.00285655	1.15474	0.0057131	-0.0566961	0.00641075	0.000303897	0.00641075
13	1.09085	0.00269348	0.573648	0.00264554	1.1473	0.00529109	-0.0564428	0.00593721	0.000557163	0.00593721
14	1.08367	0.00249367	0.569928	0.00244929	1.13986	0.00489858	-0.0561896	0.00549677	0.000810429	0.00549677
15	1.07648	0.00231277	0.566208	0.00227161	1.13242	0.00454322	-0.0559363	0.00509802	0.0010637	0.00509802
16	1.06929	0.00215556	0.562488	0.0021172	1.12498	0.00423439	-0.055683	0.00475147	0.00131696	0.00475147
17	1.06211	0.00202754	0.558768	0.00199146	1.11754	0.00398292	-0.0554298	0.00446929	0.00157023	0.00446929
18	1.05492	0.00193453	0.555048	0.0019001	1.1101	0.0038002	-0.0551765	0.00426426	0.00182349	0.00426426
19	1.04773	0.00188171	0.551328	0.00184823	1.10266	0.00369646	-0.0549232	0.00414785	0.00207676	0.00414785
20	1.04055	0.00187251	0.547608	0.00183919	1.09522	0.00367837	-0.05467	0.00412756	0.00233003	0.00412756
21	1.03336	0.00190754	0.543888	0.00187359	1.08778	0.00374719	-0.0544167	0.00420477	0.00258329	0.00420477
22	1.02617	0.00198447	0.540167	0.00194915	1.08033	0.0038983	-0.0541634	0.00437434	0.00283656	0.00437434
23	1.01898	0.00209869	0.536447	0.00206134	1.07289	0.00412268	-0.0539102	0.00462612	0.00308983	0.00462612
24	1.0118	0.00224452	0.532727	0.00220457	1.06545	0.00440915	-0.0536569	0.00494757	0.00334309	0.00494757
25	1.00461	0.00241624	0.529007	0.00237324	1.05801	0.00474647	-0.0534036	0.00532609	0.00359636	0.00532609
Dissolved argon isotope ratios in air-equilibrated freshwater as a function of temperature (reported as deviations from atmospheric air)
Demonstration that Δ40Ar of air-saturated water is zero to within 0.005 per mil for water between 0 and 25 Cδ40Ar/36Ar - (2 x δ38Ar/36Ar) + 0.057 [‰ vs air]
Where Δ40Ar = δ40Ar/36Ar - (2 x δ38Ar/36Ar) + 0.057 [‰ vs air]

## Sheet: ED Figure 5
Sample	R/Ra ext	R/Ra ext err	4He/40Ar ext	4He/40Ar ext err	40Ar*	40Ar* err
CRB23-UI 3	1.37739	0.15225	6.43512	0.904159	1.52e-07	1.44e-08
CRB23-UI 4	1.36513	0.159317	5.23751	0.67041	1.66e-07	1.02e-08
CRB23-WSU 6	4.04423	0.281053	1.57646	0.105553	1.23e-06	1.01e-08
CRB23-Moscow 10	1.79073	0.167839	3.29705	0.310758	3.31e-07	1.01e-08
CRB23-Pullman 8	2.80924	0.2898	2.34175	0.231306	3.9e-07	9.95e-09
CRB23-Moscow 6	1.82391	0.0524485	2.97786	0.0913884	1.16e-08	1e-08
CRB23-Pullman 7	1.60135	0.126481	3.77249	0.307558	1.36e-06	1.04e-08
CRB23-Moscow 9	1.74221	0.189057	4.27536	0.479746	3.48e-07	9.92e-09
CRB23-Hawkins Shallow	1.3889	0.125673	4.67632	0.454529	2.32e-07	1.02e-08
CRB23-WSU 7	2.95999	0.271973	2.08751	0.184304	-1.32e-08	9.8e-09
CRB23-Moscow 8	3.20522	0.491878	1.6695	0.220718	2.55e-07	1.01e-08
CRB23-Spillman Farm	1.7916	0.053663	2.99819	0.0973828	5.42e-07	1e-08
CRB23-WSU 4	3.20238	0.472641	1.51947	0.198226	-5.42e-09	9.33e-09
MORB	8		0.71
SCLM	6		0.951
Plume	19		0.3

## Sheet: ED Table 1
Site ID	Date	Lat	Long	Elevation (m)	Water temp (oC)	pH	Well Depth (m)	d18O (‰)	dD (‰)
CRB23-UI 3	2023-11-05	46.7369	-117.021	782	19.07	7.19	407	-17	-131.1
CRB23-UI 4	2023-11-05	46.7351	-117.025	777	18.96	7.2	224	-17	-130.5
CRB23-WSU 6	2023-08-05	46.7342	-117.157	774	14.96	7.75	214	-17	-131.2
CRB23-Moscow 10	2023-11-05	46.7351	-117.039	786	19.14	7.27	302	-16.8	-129.4
CRB23-Pullman 8	2023-09-05	46.7213	-117.176	754	11.72	7.54	243	-16.6	-127.7
CRB23-Moscow 6	2023-11-05	46.741	-116.996	793	23.76	7.7	399	-17	-130.5
CRB23-Pullman 7	2023-09-05	46.7359	-117.176	720	14.26	7.58	219	-16.7	-128.2
CRB23-Moscow 9	2023-10-05	46.7345	-117.032	780	19.05	7.3	382	-16.9	-130.1
CRB23-Hawkins Shallow	2023-09-05	46.7414	-117.04	788	12.77	7.52	206	-16.8	-129.3
CRB23-WSU 7	2023-08-05	46.7292	-117.17	733	16.32	7.75	678	-16.7	-128.3
CRB23-Moscow 8	2023-10-05	46.7405	-117.013	796	22.57	7.41	444	-16.6	-128
CRB23-Spillman Farm	2023-08-05	46.6971	-117.148	753	12.45	7.6	122	-16.8	-129.1
CRB23-WSU 4	2023-09-05	46.73	-117.171	714	13.16	7.54	84	-16.4	-126.4
CRB23-Elks Golf	2023-10-05	46.724	-116.943	794	12.64	6.76	82	-15.5	-118.6
CRB23-Parker Farm	2023-11-05	46.7256	-116.955	794	12.05	7	150	-15.8	-119.8
CRB23-Moscow 2	2023-10-05	46.7348	-117.002	783	13.26	6.75	174	-15.7	-119.7
CRB23-Moscow 3	2023-10-05	46.7351	-117.002	786	11.99	6.85	173	-15.2	-116.7

[truncated: 2 more sheets: ED Table 2, ED Table 3]
